# Supplementary material for: Deciphering the profiles of grapevine microbiomes from rhizosphere-to-leaf compartments using multi-omic analysis
Source: Front Plant Sci. 2026 Jan 26;16:1734057. doi: 10.3389/fpls.2025.1734057 (PMC12883825; doi:10.3389/fpls.2025.1734057)
Supplement: Supplementary Table 1 — Soil physicochemical properties. [file Table1.xlsx]

## Sheet: Table S1
Table S1 Soil physicochemical properties
	TN g/kg	TP g/kg	TK g/kg	AN mg/kg	Ap mg/kg	AK mg/kg	pH
Alachua	1.28	0.51	15.29	95.57	33.32	183.5	5.73
Nobel	1.3	0.54	14.85	103.68	29.47	198.54	5.97
The total nitrogen (TN), available nitrogen (AN), total phosphorus (TP), available phosphorus (AP), total potassium (TK), available potassium (AK)

## Sheet: Table S2
Table S2 Relative abundance in grapevine fractions at phylum level
Domain	Phylum	RH (%)	RP (%)	RE (%)	LE (%)
Bacteria	Proteobacteria	29.1419±3.1730b	68.8062±2.8905a	65.5813±15.4654a	80.7355±26.0659a
	Actinomycetota	41.6455±2.9757a	17.8463±1.9653b	28.3168±12.2414c	6.7977±4.1351d
	Firmicutes	12.6620±0.9793a	3.8736±0.8422a	2.2433±2.1685a	8.1358±16.7453a
	Acidobacteriota	4.8751±0.3537a	4.9637±0.4341a	1.6181±1.0202b	0.0736±0.1372c
	Chloroflexi	3.7897±0.7624a	1.4163±0.4737b	0.3310±0.2085c	0.0528±0.1047c
	Bacteroidota	0.0396±0.0152a	0.2122±0.1097a	0.7393±0.7767a	3.8623±9.4192a
	Myxococcota	2.3696±0.2793a	0.7100±0.3435b	0.2791±0.0918c	0.0943±0.0852c
	Gemmatimonadota	2.8864±0.4914a	0.4866±0.1758b	0.0537±0.0260c	0.0151±0.0201c
	Verrucomicrobiota	0.7110±0.1341a	0.5290±0.1605b	0.1433±0.0695c	0.0217±0.0371c
	Bdellovibrionota	0.4705±0.0602a	0.4460±0.1221a	0.2367±0.1391b	0.0198±0.0431c
	others	1.4088±0.0491a	0.7100±0.1097b	0.4573±0.2703bc	0.1914±0.3713c
Fungi	Ascomycota	58.2610±4.2663ab	64.1832±13.0982ab	49.9512±29.0687b	75.5236±11.9973a
	Basidiomycota	22.7418±4.8178a	31.2024±11.5662a	28.6977±27.5016a	22.2177±10.1648a
	Mortierellomycota	17.2146±1.7011a	1.5079±0.5439b	0.6246±1.0959b	1.4913±2.2233b
	Glomeromycota	0.2099±0.0477b	1.0377±0.8211b	17.4525±17.2636a	2.1066±5.1601b
	Rozellomycota	0.0067±0.0046a	0.1306±0.1606a	0.0845±0.2070a	0.6889±1.1029a
	Chytridiomycota	0.4126±0.2696a	0.2027±0.1831ab	0.0689±0.1277b	0.0000±0.0000b
	Zoopagomycota	0.0731±0.0119a	0.0212±0.0318b	0.0021±0.0051b	0.0000±0.0000b
	Calcarisporiellomycota	0.0016±0.0026a	0.0430±0.1023a	0.0000±0.0000a	0.0000±0.0000a
	Kickxellomycota	0.0052±0.0051a	0.0140±0.0298a	0.0000±0.0000a	0.0000±0.0000a
	Mucoromycota	0.0010±0.0016a	0.0005±0.0013a	0.0000±0.0000a	0.0000±0.0000a
	others	1.0725±0.4200a	1.6567±1.4696a	3.1184±4.4796a	0.9719±1.3961a
Leaf endosphere fraction (LE); root endosphere fraction (RE); rhizosphere fraction (RH); rhizoplane compartment (RP)

## Sheet: Table S3
Table S3 Relative abundance in grapevine fractions at genus level
Domain	Genus	RH (%)	RP (%)	RE (%)	LE (%)
Bacteria	unclassified_f__Alcaligenaceae	0.0500±0.03621b	8.2829±5.4105b	2.4460±2.1325b	74.4705±26.8480a
	Burkholderia-Caballeronia-Paraburkholderia	1.6407±0.4852b	21.5747±3.3703a	29.5908±26.9233a	0.6742±1.0169b
	Bacillus	7.4408±0.5762a	1.7680±0.7667b	0.8986±0.8065b	2.4583±4.7972b
	Bradyrhizobium	1.2296±0.1441b	4.3395±0.6581a	6.0575±2.8445a	0.0170±0.0237b
	norank_f__67-14	4.1886±1.0943a	2.5356±0.7116a	4.6704±3.5747a	0.0198±0.0311b
	norank_f__norank_o__Gaiellales	8.5752±0.7160a	1.3852±0.2548b	0.3225±0.1610c	0.0330±0.0471c
	Streptomyces	0.4017±0.1013b	1.5050±0.4680b	6.6752±8.5110a	0.0151±0.0242b
	Allorhizobium-Neorhizobium-Pararhizobium-Rhizobium	0.0604±0.0317b	2.9335±0.4398ab	5.1693±4.8035a	0.0537±0.0753b
	unclassified_f__Steroidobacteraceae	0.02829±0.0088b	3.8718±1.5575a	3.9500±2.8179a	0.0132±0.0323b
	Sphingomonas	3.0882±1.4047a	2.6421±0.2091a	0.9995±0.4989b	0.6855±0.4813b
	other	73.2966±1.0471a	49.1617±2.3054b	39.2202±17.0321b	21.5596±22.6098c
Fungi	Talaromyces	2.5053±2.3411b	8.9307±7.1828ab	20.5398±24.7267a	0.4422±1.0831b
	unclassified_o__Auriculariales	0.3058±0.3363b	10.1406±11.3813ab	23.9185±29.6483a	5.2245±9.3675ab
	Fusarium	8.0791±1.1172a	3.9685±2.3670ab	8.7400±8.7198a	1.6675±1.3761b
	Mortierella	17.1819±1.6923a	1.4965±0.5418b	0.6236±1.0964b	1.4913±2.2234b
	Aureobasidium	0.0181±0.0181b	0.0161±0.0181b	0.0119±0.0263b	14.2947±10.3578a
	Solicoccozyma	12.9978±3.7691a	4.7528±2.8864b	0.2638±0.3266c	0.0000±0.0000d
	Paraconiothyrium	0.1721±0.1270b	17.4737±18.8705a	0.1032±0.1945b	0.0000±0.0000b
	Trichocladium	15.4050±3.8609a	0.9719±0.5753b	0.3162±0.4288b	0.0000±0.0000b
	Tausonia	5.3930±1.1160b	9.7389±3.1807a	0.4007±0.5290c	0.4701±0.7532c
	unclassified_p__Glomeromycota	0.1016±0.0597a	0.6630±0.6122a	11.9932±19.6986a	1.5291±3.7456a
	other	37.7544±1.2710b	41.8473±12.5439b	33.0892±19.3745b	74.8805±11.9275a
	Leaf endosphere fraction (LE); root endosphere fraction (RE); rhizosphere fraction (RH); rhizoplane compartment (RP)

## Sheet: Table S4
Table S4 Taxa of shared core operational taxonomic units (OTUs) identified across four fractions
OTUID	Kingdom	Phylum	Class	Order	Family	Genus	Species
OTU2000	Bacteria	Proteobacteria	Gammaproteobacteria	Burkholderiales	Alcaligenaceae	unclassified_f__Alcaligenaceae	unclassified_f__Alcaligenaceae
OTU1974		Firmicutes	Bacilli	Bacillales	Bacillaceae	Bacillus	unclassified_g__Bacillus
OTU1140		Actinomycetota	Actinomycetes	Micrococcales	Microbacteriaceae	Leifsonia	Leifsonia_lichenia
OTU1526		Proteobacteria	Gammaproteobacteria	Burkholderiales	Oxalobacteraceae	Herbaspirillum	Herbaspirillum_huttiense
OTU1907		Proteobacteria	Alphaproteobacteria	Rhizobiales	Xanthobacteraceae	Bradyrhizobium	Bradyrhizobium_elkanii_g__Bradyrhizobium
OTU1999		Proteobacteria	Alphaproteobacteria	Sphingomonadales	Sphingomonadaceae	Sphingomonas	uncultured_Sphingomonadaceae_bacterium_g__Sphingomonas
OTU228		Proteobacteria	Alphaproteobacteria	Sphingomonadales	Sphingomonadaceae	Sphingomonas	unclassified_g__Sphingomonas
OTU1625		Actinomycetota	Actinomycetes	Corynebacteriales	Nocardiaceae	Rhodococcus	Rhodococcus_erythropolis
OTU1679		Proteobacteria	Gammaproteobacteria	Burkholderiales	Comamonadaceae	unclassified_f__Comamonadaceae	unclassified_f__Comamonadaceae
OTU1915		Proteobacteria	Gammaproteobacteria	Burkholderiales	Burkholderiaceae	Burkholderia-Caballeronia-Paraburkholderia	unclassified_g__Burkholderia-Caballeronia-Paraburkholderia
OTU1924		Proteobacteria	Alphaproteobacteria	Rhizobiales	Xanthobacteraceae	norank_f__Xanthobacteraceae	unclassified_g__norank_f__Xanthobacteraceae
OTU1949		Actinomycetota	Actinomycetes	Corynebacteriales	Mycobacteriaceae	Mycobacterium	unclassified_g__Mycobacterium
OTU2038		Firmicutes	Bacilli	Bacillales	Planococcaceae	Sporosarcina	Sporosarcina_psychrophila
OTU487	Fungi	Ascomycota	Sordariomycetes	Hypocreales	Nectriaceae	Neocosmospora	Neocosmospora_rubicola
OTU537		Ascomycota	Dothideomycetes	Capnodiales	Cladosporiaceae	Cladosporium	Cladosporium_delicatulum
OTU570		Ascomycota	Dothideomycetes	Pleosporales	Phaeosphaeriaceae	Paraphoma	Paraphoma_radicina
OTU673		Ascomycota	Sordariomycetes	Hypocreales	Nectriaceae	Fusarium	unclassified_g__Fusarium
OTU695		Ascomycota	Eurotiomycetes	Eurotiales	Aspergillaceae	Aspergillus	unclassified_g__Aspergillus
OTU850		Ascomycota	Dothideomycetes	Pleosporales	Pleosporaceae	Alternaria	unclassified_g__Alternaria
OTU861		Ascomycota	Sordariomycetes	Hypocreales	Nectriaceae	Gibberella	Gibberella_intricans

## Sheet: Table S5
Table S5 Stilbene compounds detected in metabolites of Alachua and Nobel leaves
Index	Compounds	Class I	Class II	LA1	LA2	LA3	LN1	LN2	LN3
Zapn004520	gnetifolin E	Others	Stilbene	77451.4	88992.6	88722.6	61599.5	50782.1	54130.5
mws1359	Pterostilbene	Others	Stilbene	125142	168331	99538.3	2.40307e+06	3.65915e+06	1.22447e+06
MWSslk062	4'-Methoxyresveratrol	Others	Stilbene	235555	261431	242843	557861	999629	369239
Zmpn006570	Ampelopsin F	Others	Stilbene	51143.6	74488.1	5886.7	15296.7	30624.3	15384.5
MWSmce049	3'-Hydroxypterostilbene	Others	Stilbene	647501	589583	316139	3.35676e+06	2.2797e+06	2.23499e+06
mws0021	Resveratrol	Others	Stilbene	1.45347e+06	110080	105138	160045	312198	89484.3
HX1140	1-Methyl-resveratrol	Others	Stilbene	350989	431419	248895	899810	911805	791144
Zapn005507	Gnetin A	Others	Stilbene	32177	64309.6	7198.48	8781.27	28258.6	10948.6
Zmhn001970	Piceid	Others	Stilbene	94865.6	99967.6	75975.5	369520	347272	273924
HX1127	Polygonum cuspidatum glycoside	Others	Stilbene	72531.5	104265	103907	303011	463710	226652
mws1420	ε-Viniferin	Others	Stilbene	109554	152682	22561.8	30458.6	67696.9	21093.3
HX1130	astilbin	Others	Stilbene	588259	591365	491368	751417	603633	699110
HX1124	1-Hydroxy-resveratrol	Others	Stilbene	165376	89083.3	66031.8	248616	58801.2	248373
Zmhn002155	Galloyl-piceid	Others	Stilbene	51153.8	32386.3	58340.8	5575.09	13293.7	21330.1
Zmdn004233	Resveratrol-4'-O-β-D-(6''-O-galloyl)-glucopyranoside	Others	Stilbene	42792.9	35841.4	46539.3	9487.69	16255	10326.7
Zmhn101746	Tetrahydroxy-stilbene-O-glucoside	Others	Stilbene	379250	347188	187976	1.01443e+06	282625	617449
Zmhn001746	Piceatannol-3'-O-glucoside	Others	Stilbene	379250	347188	187976	1.01443e+06	282625	617449
HX1129	Isoastilbin	Others	Stilbene	327373	333770	313703	351295	259355	225454

## Sheet: Table S6
Table S6 Correlation between stilbene compounds and shared core microbes, and top 10 genus at fungal and bacterial level
OUT ID	Stilbene compounds	r	p value
OTU228	gnetifolin E	-0.257143	0.622787
OTU1140	gnetifolin E	-0.0857143	0.871743
OTU1526	gnetifolin E	-0.60876	0.19966
OTU1625	gnetifolin E	-0.371429	0.468478
OTU1679	gnetifolin E	0.212512	0.686031
OTU1907	gnetifolin E	-0.0579771	0.913132
OTU1915	gnetifolin E	0.151794	0.774058
OTU1924	gnetifolin E	0.0303588	0.954476
OTU1949	gnetifolin E	-0.0910765	0.863763
OTU1974	gnetifolin E	0.257143	0.622787
OTU1999	gnetifolin E	0.724714	0.103243
OTU2000	gnetifolin E	0.428571	0.396501
OTU2038	gnetifolin E	-0.0303588	0.954476
OTU673	gnetifolin E	0.666737	0.14809
OTU850	gnetifolin E	-0.714286	0.110787
OTU570	gnetifolin E	0.758971	0.0801412
OTU537	gnetifolin E	-0.314286	0.544093
OTU487	gnetifolin E	-0.576818	0.230732
OTU861	gnetifolin E	-0.0303588	0.954476
OTU695	gnetifolin E	0.758971	0.0801412
unclassified_f__Alcaligenaceae	gnetifolin E	0.428571	0.396501
Burkholderia-Caballeronia-Paraburkholderia	gnetifolin E	0.151794	0.774058
Bacillus	gnetifolin E	0.314286	0.544093
Bradyrhizobium	gnetifolin E	-0.0857143	0.871743
norank_f__67-14	gnetifolin E	0.212512	0.686031
norank_f__norank_o__Gaiellales	gnetifolin E	0.260897	0.617534
Streptomyces	gnetifolin E	0.173931	0.741734
Allorhizobium-Neorhizobium-Pararhizobium-Rhizobium	gnetifolin E	-0.115954	0.826848
unclassified_f__Steroidobacteraceae	gnetifolin E	0.0303588	0.954476
Sphingomonas	gnetifolin E	-0.0857143	0.871743
Talaromyces	gnetifolin E	0.130931	0.804726
unclassified_o__Auriculariales	gnetifolin E	0.576818	0.230732
Fusarium	gnetifolin E	0.666737	0.14809
Mortierella	gnetifolin E	-0.576818	0.230732
Aureobasidium	gnetifolin E	-0.142857	0.787172
Solicoccozyma	gnetifolin E	NA	NA
Paraconiothyrium	gnetifolin E	NA	NA
Trichocladium	gnetifolin E	NA	NA
Tausonia	gnetifolin E	-0.777542	0.0687269
unclassified_p__Glomeromycota	gnetifolin E	0.654654	0.158302
OTU228	Pterostilbene	0.0285714	0.957155
OTU1140	Pterostilbene	0.0857143	0.871743
OTU1526	Pterostilbene	0.376851	0.461483
OTU1625	Pterostilbene	0.828571	0.0415627
OTU1679	Pterostilbene	-0.758971	0.0801412
OTU1907	Pterostilbene	0.0289886	0.956529
OTU1915	Pterostilbene	-0.698253	0.122839
OTU1924	Pterostilbene	-0.576818	0.230732
OTU1949	Pterostilbene	-0.455383	0.364143
OTU1974	Pterostilbene	-0.657143	0.156175
OTU1999	Pterostilbene	-0.811679	0.0498576
OTU2000	Pterostilbene	-0.142857	0.787172
OTU2038	Pterostilbene	-0.5161	0.294584
OTU673	Pterostilbene	-0.927634	0.00766584
OTU850	Pterostilbene	0.657143	0.156175
OTU570	Pterostilbene	-0.758971	0.0801412
OTU537	Pterostilbene	0.142857	0.787172
OTU487	Pterostilbene	0.637536	0.17326
OTU861	Pterostilbene	0.0910765	0.863763
OTU695	Pterostilbene	-0.5161	0.294584
unclassified_f__Alcaligenaceae	Pterostilbene	-0.142857	0.787172
Burkholderia-Caballeronia-Paraburkholderia	Pterostilbene	-0.698253	0.122839
Bacillus	Pterostilbene	-0.714286	0.110787
Bradyrhizobium	Pterostilbene	-0.257143	0.622787
norank_f__67-14	Pterostilbene	-0.758971	0.0801412
norank_f__norank_o__Gaiellales	Pterostilbene	-0.695725	0.124789
Streptomyces	Pterostilbene	-0.695725	0.124789
Allorhizobium-Neorhizobium-Pararhizobium-Rhizobium	Pterostilbene	-0.0579771	0.913132
unclassified_f__Steroidobacteraceae	Pterostilbene	-0.576818	0.230732
Sphingomonas	Pterostilbene	-0.142857	0.787172
Talaromyces	Pterostilbene	-0.392792	0.441113
unclassified_o__Auriculariales	Pterostilbene	-0.27323	0.600355
Fusarium	Pterostilbene	-0.927634	0.00766584
Mortierella	Pterostilbene	0.637536	0.17326
Aureobasidium	Pterostilbene	-0.485714	0.328723
Solicoccozyma	Pterostilbene	NA	NA
Paraconiothyrium	Pterostilbene	NA	NA
Trichocladium	Pterostilbene	NA	NA
Tausonia	Pterostilbene	0.540899	0.267778
unclassified_p__Glomeromycota	Pterostilbene	-0.130931	0.804726
OTU228	4'-Methoxyresveratrol	0.257143	0.622787
OTU1140	4'-Methoxyresveratrol	-0.2	0.704
OTU1526	4'-Methoxyresveratrol	0.231908	0.658374
OTU1625	4'-Methoxyresveratrol	0.885714	0.0188455
OTU1679	4'-Methoxyresveratrol	-0.819689	0.0458371
OTU1907	4'-Methoxyresveratrol	0.173931	0.741734
OTU1915	4'-Methoxyresveratrol	-0.576818	0.230732
OTU1924	4'-Methoxyresveratrol	-0.698253	0.122839
OTU1949	4'-Methoxyresveratrol	-0.5161	0.294584
OTU1974	4'-Methoxyresveratrol	-0.6	0.208
OTU1999	4'-Methoxyresveratrol	-0.927634	0.00766584
OTU2000	4'-Methoxyresveratrol	0.0857143	0.871743
OTU2038	4'-Methoxyresveratrol	-0.455383	0.364143
OTU673	4'-Methoxyresveratrol	-0.985611	0.000309086
OTU850	4'-Methoxyresveratrol	0.542857	0.265703
OTU570	4'-Methoxyresveratrol	-0.880406	0.0205987
OTU537	4'-Methoxyresveratrol	0.314286	0.544093
OTU487	4'-Methoxyresveratrol	0.637536	0.17326
OTU861	4'-Methoxyresveratrol	0.27323	0.600355
OTU695	4'-Methoxyresveratrol	-0.27323	0.600355
unclassified_f__Alcaligenaceae	4'-Methoxyresveratrol	0.0857143	0.871743
Burkholderia-Caballeronia-Paraburkholderia	4'-Methoxyresveratrol	-0.576818	0.230732
Bacillus	4'-Methoxyresveratrol	-0.828571	0.0415627
Bradyrhizobium	4'-Methoxyresveratrol	-0.371429	0.468478
norank_f__67-14	4'-Methoxyresveratrol	-0.819689	0.0458371
norank_f__norank_o__Gaiellales	4'-Methoxyresveratrol	-0.811679	0.0498576
Streptomyces	4'-Methoxyresveratrol	-0.753702	0.0835233
Allorhizobium-Neorhizobium-Pararhizobium-Rhizobium	4'-Methoxyresveratrol	-0.173931	0.741734
unclassified_f__Steroidobacteraceae	4'-Methoxyresveratrol	-0.698253	0.122839
Sphingomonas	4'-Methoxyresveratrol	0.142857	0.787172
Talaromyces	4'-Methoxyresveratrol	-0.654654	0.158302
unclassified_o__Auriculariales	4'-Methoxyresveratrol	-0.0910765	0.863763
Fusarium	4'-Methoxyresveratrol	-0.985611	0.000309086
Mortierella	4'-Methoxyresveratrol	0.637536	0.17326
Aureobasidium	4'-Methoxyresveratrol	-0.371429	0.468478
Solicoccozyma	4'-Methoxyresveratrol	NA	NA
Paraconiothyrium	4'-Methoxyresveratrol	NA	NA
Trichocladium	4'-Methoxyresveratrol	NA	NA
Tausonia	4'-Methoxyresveratrol	0.540899	0.267778
unclassified_p__Glomeromycota	4'-Methoxyresveratrol	-0.130931	0.804726
OTU228	Ampelopsin F	-0.428571	0.396501
OTU1140	Ampelopsin F	0.314286	0.544093
OTU1526	Ampelopsin F	0.40584	0.424663
OTU1625	Ampelopsin F	-0.0857143	0.871743
OTU1679	Ampelopsin F	-0.151794	0.774058
OTU1907	Ampelopsin F	-0.579771	0.227784
OTU1915	Ampelopsin F	-0.5161	0.294584
OTU1924	Ampelopsin F	-0.0303588	0.954476
OTU1949	Ampelopsin F	-0.151794	0.774058
OTU1974	Ampelopsin F	-0.257143	0.622787
OTU1999	Ampelopsin F	0.492805	0.320633
OTU2000	Ampelopsin F	0.0857143	0.871743
OTU2038	Ampelopsin F	-0.394665	0.438739
OTU673	Ampelopsin F	0.20292	0.699798
OTU850	Ampelopsin F	-0.257143	0.622787
OTU570	Ampelopsin F	0.5161	0.294584
OTU537	Ampelopsin F	-0.942857	0.00480466
OTU487	Ampelopsin F	0.333947	0.5177
OTU861	Ampelopsin F	-0.0303588	0.954476
OTU695	Ampelopsin F	-0.333947	0.5177
unclassified_f__Alcaligenaceae	Ampelopsin F	0.0857143	0.871743
Burkholderia-Caballeronia-Paraburkholderia	Ampelopsin F	-0.5161	0.294584
Bacillus	Ampelopsin F	0.0857143	0.871743
Bradyrhizobium	Ampelopsin F	-0.2	0.704
norank_f__67-14	Ampelopsin F	-0.151794	0.774058
norank_f__norank_o__Gaiellales	Ampelopsin F	0.144943	0.784108
Streptomyces	Ampelopsin F	-0.318874	0.537901
Allorhizobium-Neorhizobium-Pararhizobium-Rhizobium	Ampelopsin F	-0.376851	0.461483
unclassified_f__Steroidobacteraceae	Ampelopsin F	-0.0303588	0.954476
Sphingomonas	Ampelopsin F	-0.542857	0.265703
Talaromyces	Ampelopsin F	0.392792	0.441113
unclassified_o__Auriculariales	Ampelopsin F	0.212512	0.686031
Fusarium	Ampelopsin F	0.20292	0.699798
Mortierella	Ampelopsin F	0.333947	0.5177
Aureobasidium	Ampelopsin F	-0.6	0.208
Solicoccozyma	Ampelopsin F	NA	NA
Paraconiothyrium	Ampelopsin F	NA	NA
Trichocladium	Ampelopsin F	NA	NA
Tausonia	Ampelopsin F	-0.0338062	0.94931
unclassified_p__Glomeromycota	Ampelopsin F	0.654654	0.158302
OTU228	3'-Hydroxypterostilbene	-0.2	0.704
OTU1140	3'-Hydroxypterostilbene	0.428571	0.396501
OTU1526	3'-Hydroxypterostilbene	0.231908	0.658374
OTU1625	3'-Hydroxypterostilbene	0.714286	0.110787
OTU1679	3'-Hydroxypterostilbene	-0.5161	0.294584
OTU1907	3'-Hydroxypterostilbene	0.144943	0.784108
OTU1915	3'-Hydroxypterostilbene	-0.576818	0.230732
OTU1924	3'-Hydroxypterostilbene	-0.333947	0.5177
OTU1949	3'-Hydroxypterostilbene	-0.27323	0.600355
OTU1974	3'-Hydroxypterostilbene	-0.542857	0.265703
OTU1999	3'-Hydroxypterostilbene	-0.753702	0.0835233
OTU2000	3'-Hydroxypterostilbene	-0.542857	0.265703
OTU2038	3'-Hydroxypterostilbene	-0.394665	0.438739
OTU673	3'-Hydroxypterostilbene	-0.811679	0.0498576
OTU850	3'-Hydroxypterostilbene	0.885714	0.0188455
OTU570	3'-Hydroxypterostilbene	-0.698253	0.122839
OTU537	3'-Hydroxypterostilbene	0.371429	0.468478
OTU487	3'-Hydroxypterostilbene	0.27323	0.600355
OTU861	3'-Hydroxypterostilbene	-0.27323	0.600355
OTU695	3'-Hydroxypterostilbene	-0.576818	0.230732
unclassified_f__Alcaligenaceae	3'-Hydroxypterostilbene	-0.542857	0.265703
Burkholderia-Caballeronia-Paraburkholderia	3'-Hydroxypterostilbene	-0.576818	0.230732
Bacillus	3'-Hydroxypterostilbene	-0.485714	0.328723
Bradyrhizobium	3'-Hydroxypterostilbene	0.0857143	0.871743
norank_f__67-14	3'-Hydroxypterostilbene	-0.5161	0.294584
norank_f__norank_o__Gaiellales	3'-Hydroxypterostilbene	-0.521794	0.288343
Streptomyces	3'-Hydroxypterostilbene	-0.347863	0.499253
Allorhizobium-Neorhizobium-Pararhizobium-Rhizobium	3'-Hydroxypterostilbene	0.40584	0.424663
unclassified_f__Steroidobacteraceae	3'-Hydroxypterostilbene	-0.333947	0.5177
Sphingomonas	3'-Hydroxypterostilbene	-0.371429	0.468478
Talaromyces	3'-Hydroxypterostilbene	-0.130931	0.804726
unclassified_o__Auriculariales	3'-Hydroxypterostilbene	-0.637536	0.17326
Fusarium	3'-Hydroxypterostilbene	-0.811679	0.0498576
Mortierella	3'-Hydroxypterostilbene	0.27323	0.600355
Aureobasidium	3'-Hydroxypterostilbene	-0.371429	0.468478
Solicoccozyma	3'-Hydroxypterostilbene	NA	NA
Paraconiothyrium	3'-Hydroxypterostilbene	NA	NA
Trichocladium	3'-Hydroxypterostilbene	NA	NA
Tausonia	3'-Hydroxypterostilbene	0.371868	0.46791
unclassified_p__Glomeromycota	3'-Hydroxypterostilbene	-0.392792	0.441113
OTU228	Resveratrol	-0.828571	0.0415627
OTU1140	Resveratrol	0.428571	0.396501
OTU1526	Resveratrol	-0.0289886	0.956529
OTU1625	Resveratrol	0.0285714	0.957155
OTU1679	Resveratrol	0.0303588	0.954476
OTU1907	Resveratrol	-0.811679	0.0498576
OTU1915	Resveratrol	-0.5161	0.294584
OTU1924	Resveratrol	-0.0303588	0.954476
OTU1949	Resveratrol	-0.333947	0.5177
OTU1974	Resveratrol	-0.657143	0.156175
OTU1999	Resveratrol	0.115954	0.826848
OTU2000	Resveratrol	-0.485714	0.328723
OTU2038	Resveratrol	-0.576818	0.230732
OTU673	Resveratrol	0.0579771	0.913132
OTU850	Resveratrol	0.542857	0.265703
OTU570	Resveratrol	0.333947	0.5177
OTU537	Resveratrol	-0.314286	0.544093
OTU487	Resveratrol	-0.151794	0.774058
OTU861	Resveratrol	0.0303588	0.954476
OTU695	Resveratrol	-0.394665	0.438739
unclassified_f__Alcaligenaceae	Resveratrol	-0.485714	0.328723
Burkholderia-Caballeronia-Paraburkholderia	Resveratrol	-0.5161	0.294584
Bacillus	Resveratrol	-0.142857	0.787172
Bradyrhizobium	Resveratrol	-0.257143	0.622787
norank_f__67-14	Resveratrol	0.0303588	0.954476
norank_f__norank_o__Gaiellales	Resveratrol	-0.115954	0.826848
Streptomyces	Resveratrol	0.0289886	0.956529
Allorhizobium-Neorhizobium-Pararhizobium-Rhizobium	Resveratrol	0.144943	0.784108
unclassified_f__Steroidobacteraceae	Resveratrol	-0.0303588	0.954476
Sphingomonas	Resveratrol	-0.771429	0.0723965
Talaromyces	Resveratrol	0.654654	0.158302
unclassified_o__Auriculariales	Resveratrol	-0.212512	0.686031
Fusarium	Resveratrol	0.0579771	0.913132
Mortierella	Resveratrol	-0.151794	0.774058
Aureobasidium	Resveratrol	-0.371429	0.468478
Solicoccozyma	Resveratrol	NA	NA
Paraconiothyrium	Resveratrol	NA	NA
Trichocladium	Resveratrol	NA	NA
Tausonia	Resveratrol	-0.338062	0.512225
unclassified_p__Glomeromycota	Resveratrol	-0.130931	0.804726
OTU228	1-Methyl-resveratrol	0.0285714	0.957155
OTU1140	1-Methyl-resveratrol	0.0857143	0.871743
OTU1526	1-Methyl-resveratrol	0.376851	0.461483
OTU1625	1-Methyl-resveratrol	0.828571	0.0415627
OTU1679	1-Methyl-resveratrol	-0.758971	0.0801412
OTU1907	1-Methyl-resveratrol	0.0289886	0.956529
OTU1915	1-Methyl-resveratrol	-0.698253	0.122839
OTU1924	1-Methyl-resveratrol	-0.576818	0.230732
OTU1949	1-Methyl-resveratrol	-0.455383	0.364143
OTU1974	1-Methyl-resveratrol	-0.657143	0.156175
OTU1999	1-Methyl-resveratrol	-0.811679	0.0498576
OTU2000	1-Methyl-resveratrol	-0.142857	0.787172
OTU2038	1-Methyl-resveratrol	-0.5161	0.294584
OTU673	1-Methyl-resveratrol	-0.927634	0.00766584
OTU850	1-Methyl-resveratrol	0.657143	0.156175
OTU570	1-Methyl-resveratrol	-0.758971	0.0801412
OTU537	1-Methyl-resveratrol	0.142857	0.787172
OTU487	1-Methyl-resveratrol	0.637536	0.17326
OTU861	1-Methyl-resveratrol	0.0910765	0.863763
OTU695	1-Methyl-resveratrol	-0.5161	0.294584
unclassified_f__Alcaligenaceae	1-Methyl-resveratrol	-0.142857	0.787172
Burkholderia-Caballeronia-Paraburkholderia	1-Methyl-resveratrol	-0.698253	0.122839
Bacillus	1-Methyl-resveratrol	-0.714286	0.110787
Bradyrhizobium	1-Methyl-resveratrol	-0.257143	0.622787
norank_f__67-14	1-Methyl-resveratrol	-0.758971	0.0801412
norank_f__norank_o__Gaiellales	1-Methyl-resveratrol	-0.695725	0.124789
Streptomyces	1-Methyl-resveratrol	-0.695725	0.124789
Allorhizobium-Neorhizobium-Pararhizobium-Rhizobium	1-Methyl-resveratrol	-0.0579771	0.913132
unclassified_f__Steroidobacteraceae	1-Methyl-resveratrol	-0.576818	0.230732
Sphingomonas	1-Methyl-resveratrol	-0.142857	0.787172
Talaromyces	1-Methyl-resveratrol	-0.392792	0.441113
unclassified_o__Auriculariales	1-Methyl-resveratrol	-0.27323	0.600355
Fusarium	1-Methyl-resveratrol	-0.927634	0.00766584
Mortierella	1-Methyl-resveratrol	0.637536	0.17326
Aureobasidium	1-Methyl-resveratrol	-0.485714	0.328723
Solicoccozyma	1-Methyl-resveratrol	NA	NA
Paraconiothyrium	1-Methyl-resveratrol	NA	NA
Trichocladium	1-Methyl-resveratrol	NA	NA
Tausonia	1-Methyl-resveratrol	0.540899	0.267778
unclassified_p__Glomeromycota	1-Methyl-resveratrol	-0.130931	0.804726
OTU228	Gnetin A	-0.428571	0.396501
OTU1140	Gnetin A	0.314286	0.544093
OTU1526	Gnetin A	0.40584	0.424663
OTU1625	Gnetin A	-0.0857143	0.871743
OTU1679	Gnetin A	-0.151794	0.774058
OTU1907	Gnetin A	-0.579771	0.227784
OTU1915	Gnetin A	-0.5161	0.294584
OTU1924	Gnetin A	-0.0303588	0.954476
OTU1949	Gnetin A	-0.151794	0.774058
OTU1974	Gnetin A	-0.257143	0.622787
OTU1999	Gnetin A	0.492805	0.320633
OTU2000	Gnetin A	0.0857143	0.871743
OTU2038	Gnetin A	-0.394665	0.438739
OTU673	Gnetin A	0.20292	0.699798
OTU850	Gnetin A	-0.257143	0.622787
OTU570	Gnetin A	0.5161	0.294584
OTU537	Gnetin A	-0.942857	0.00480466
OTU487	Gnetin A	0.333947	0.5177
OTU861	Gnetin A	-0.0303588	0.954476
OTU695	Gnetin A	-0.333947	0.5177
unclassified_f__Alcaligenaceae	Gnetin A	0.0857143	0.871743
Burkholderia-Caballeronia-Paraburkholderia	Gnetin A	-0.5161	0.294584
Bacillus	Gnetin A	0.0857143	0.871743
Bradyrhizobium	Gnetin A	-0.2	0.704
norank_f__67-14	Gnetin A	-0.151794	0.774058
norank_f__norank_o__Gaiellales	Gnetin A	0.144943	0.784108
Streptomyces	Gnetin A	-0.318874	0.537901
Allorhizobium-Neorhizobium-Pararhizobium-Rhizobium	Gnetin A	-0.376851	0.461483
unclassified_f__Steroidobacteraceae	Gnetin A	-0.0303588	0.954476
Sphingomonas	Gnetin A	-0.542857	0.265703
Talaromyces	Gnetin A	0.392792	0.441113
unclassified_o__Auriculariales	Gnetin A	0.212512	0.686031
Fusarium	Gnetin A	0.20292	0.699798
Mortierella	Gnetin A	0.333947	0.5177
Aureobasidium	Gnetin A	-0.6	0.208
Solicoccozyma	Gnetin A	NA	NA
Paraconiothyrium	Gnetin A	NA	NA
Trichocladium	Gnetin A	NA	NA
Tausonia	Gnetin A	-0.0338062	0.94931
unclassified_p__Glomeromycota	Gnetin A	0.654654	0.158302
OTU228	Piceid	-0.0857143	0.871743
OTU1140	Piceid	0.257143	0.622787
OTU1526	Piceid	0.173931	0.741734
OTU1625	Piceid	0.885714	0.0188455
OTU1679	Piceid	-0.758971	0.0801412
OTU1907	Piceid	0.231908	0.658374
OTU1915	Piceid	-0.698253	0.122839
OTU1924	Piceid	-0.576818	0.230732
OTU1949	Piceid	-0.455383	0.364143
OTU1974	Piceid	-0.6	0.208
OTU1999	Piceid	-0.811679	0.0498576
OTU2000	Piceid	-0.257143	0.622787
OTU2038	Piceid	-0.5161	0.294584
OTU673	Piceid	-0.927634	0.00766584
OTU850	Piceid	0.714286	0.110787
OTU570	Piceid	-0.758971	0.0801412
OTU537	Piceid	0.314286	0.544093
OTU487	Piceid	0.394665	0.438739
OTU861	Piceid	-0.151794	0.774058
OTU695	Piceid	-0.394665	0.438739
unclassified_f__Alcaligenaceae	Piceid	-0.257143	0.622787
Burkholderia-Caballeronia-Paraburkholderia	Piceid	-0.698253	0.122839
Bacillus	Piceid	-0.657143	0.156175
Bradyrhizobium	Piceid	-0.0857143	0.871743
norank_f__67-14	Piceid	-0.758971	0.0801412
norank_f__norank_o__Gaiellales	Piceid	-0.695725	0.124789
Streptomyces	Piceid	-0.60876	0.19966
Allorhizobium-Neorhizobium-Pararhizobium-Rhizobium	Piceid	0.20292	0.699798
unclassified_f__Steroidobacteraceae	Piceid	-0.576818	0.230732
Sphingomonas	Piceid	-0.257143	0.622787
Talaromyces	Piceid	-0.392792	0.441113
unclassified_o__Auriculariales	Piceid	-0.394665	0.438739
Fusarium	Piceid	-0.927634	0.00766584
Mortierella	Piceid	0.394665	0.438739
Aureobasidium	Piceid	-0.542857	0.265703
Solicoccozyma	Piceid	NA	NA
Paraconiothyrium	Piceid	NA	NA
Trichocladium	Piceid	NA	NA
Tausonia	Piceid	0.371868	0.46791
unclassified_p__Glomeromycota	Piceid	-0.130931	0.804726
OTU228	Polygonum cuspidatum glycoside	0.257143	0.622787
OTU1140	Polygonum cuspidatum glycoside	-0.2	0.704
OTU1526	Polygonum cuspidatum glycoside	0.231908	0.658374
OTU1625	Polygonum cuspidatum glycoside	0.885714	0.0188455
OTU1679	Polygonum cuspidatum glycoside	-0.819689	0.0458371
OTU1907	Polygonum cuspidatum glycoside	0.173931	0.741734
OTU1915	Polygonum cuspidatum glycoside	-0.576818	0.230732
OTU1924	Polygonum cuspidatum glycoside	-0.698253	0.122839
OTU1949	Polygonum cuspidatum glycoside	-0.5161	0.294584
OTU1974	Polygonum cuspidatum glycoside	-0.6	0.208
OTU1999	Polygonum cuspidatum glycoside	-0.927634	0.00766584
OTU2000	Polygonum cuspidatum glycoside	0.0857143	0.871743
OTU2038	Polygonum cuspidatum glycoside	-0.455383	0.364143
OTU673	Polygonum cuspidatum glycoside	-0.985611	0.000309086
OTU850	Polygonum cuspidatum glycoside	0.542857	0.265703
OTU570	Polygonum cuspidatum glycoside	-0.880406	0.0205987
OTU537	Polygonum cuspidatum glycoside	0.314286	0.544093
OTU487	Polygonum cuspidatum glycoside	0.637536	0.17326
OTU861	Polygonum cuspidatum glycoside	0.27323	0.600355
OTU695	Polygonum cuspidatum glycoside	-0.27323	0.600355
unclassified_f__Alcaligenaceae	Polygonum cuspidatum glycoside	0.0857143	0.871743
Burkholderia-Caballeronia-Paraburkholderia	Polygonum cuspidatum glycoside	-0.576818	0.230732
Bacillus	Polygonum cuspidatum glycoside	-0.828571	0.0415627
Bradyrhizobium	Polygonum cuspidatum glycoside	-0.371429	0.468478
norank_f__67-14	Polygonum cuspidatum glycoside	-0.819689	0.0458371
norank_f__norank_o__Gaiellales	Polygonum cuspidatum glycoside	-0.811679	0.0498576
Streptomyces	Polygonum cuspidatum glycoside	-0.753702	0.0835233
Allorhizobium-Neorhizobium-Pararhizobium-Rhizobium	Polygonum cuspidatum glycoside	-0.173931	0.741734
unclassified_f__Steroidobacteraceae	Polygonum cuspidatum glycoside	-0.698253	0.122839
Sphingomonas	Polygonum cuspidatum glycoside	0.142857	0.787172
Talaromyces	Polygonum cuspidatum glycoside	-0.654654	0.158302
unclassified_o__Auriculariales	Polygonum cuspidatum glycoside	-0.0910765	0.863763
Fusarium	Polygonum cuspidatum glycoside	-0.985611	0.000309086
Mortierella	Polygonum cuspidatum glycoside	0.637536	0.17326
Aureobasidium	Polygonum cuspidatum glycoside	-0.371429	0.468478
Solicoccozyma	Polygonum cuspidatum glycoside	NA	NA
Paraconiothyrium	Polygonum cuspidatum glycoside	NA	NA
Trichocladium	Polygonum cuspidatum glycoside	NA	NA
Tausonia	Polygonum cuspidatum glycoside	0.540899	0.267778
unclassified_p__Glomeromycota	Polygonum cuspidatum glycoside	-0.130931	0.804726
OTU228	ε-Viniferin	-0.714286	0.110787
OTU1140	ε-Viniferin	0.2	0.704
OTU1526	ε-Viniferin	-0.115954	0.826848
OTU1625	ε-Viniferin	0.0285714	0.957155
OTU1679	ε-Viniferin	-0.212512	0.686031
OTU1907	ε-Viniferin	-0.753702	0.0835233
OTU1915	ε-Viniferin	-0.637536	0.17326
OTU1924	ε-Viniferin	-0.27323	0.600355
OTU1949	ε-Viniferin	-0.5161	0.294584
OTU1974	ε-Viniferin	-0.542857	0.265703
OTU1999	ε-Viniferin	0.463817	0.354164
OTU2000	ε-Viniferin	0.142857	0.787172
OTU2038	ε-Viniferin	-0.698253	0.122839
OTU673	ε-Viniferin	0.231908	0.658374
OTU850	ε-Viniferin	-0.142857	0.787172
OTU570	ε-Viniferin	0.637536	0.17326
OTU537	ε-Viniferin	-0.771429	0.0723965
OTU487	ε-Viniferin	-0.0303588	0.954476
OTU861	ε-Viniferin	0.151794	0.774058
OTU695	ε-Viniferin	0.0303588	0.954476
unclassified_f__Alcaligenaceae	ε-Viniferin	0.142857	0.787172
Burkholderia-Caballeronia-Paraburkholderia	ε-Viniferin	-0.637536	0.17326
Bacillus	ε-Viniferin	-0.142857	0.787172
Bradyrhizobium	ε-Viniferin	-0.485714	0.328723
norank_f__67-14	ε-Viniferin	-0.212512	0.686031
norank_f__norank_o__Gaiellales	ε-Viniferin	-0.115954	0.826848
Streptomyces	ε-Viniferin	-0.318874	0.537901
Allorhizobium-Neorhizobium-Pararhizobium-Rhizobium	ε-Viniferin	-0.318874	0.537901
unclassified_f__Steroidobacteraceae	ε-Viniferin	-0.27323	0.600355
Sphingomonas	ε-Viniferin	-0.657143	0.156175
Talaromyces	ε-Viniferin	0.392792	0.441113
unclassified_o__Auriculariales	ε-Viniferin	0.394665	0.438739
Fusarium	ε-Viniferin	0.231908	0.658374
Mortierella	ε-Viniferin	-0.0303588	0.954476
Aureobasidium	ε-Viniferin	-0.714286	0.110787
Solicoccozyma	ε-Viniferin	NA	NA
Paraconiothyrium	ε-Viniferin	NA	NA
Trichocladium	ε-Viniferin	NA	NA
Tausonia	ε-Viniferin	-0.507093	0.304559
unclassified_p__Glomeromycota	ε-Viniferin	0.654654	0.158302
OTU228	astilbin	0.0285714	0.957155
OTU1140	astilbin	0.371429	0.468478
OTU1526	astilbin	0.231908	0.658374
OTU1625	astilbin	0.771429	0.0723965
OTU1679	astilbin	-0.637536	0.17326
OTU1907	astilbin	0.492805	0.320633
OTU1915	astilbin	-0.5161	0.294584
OTU1924	astilbin	-0.394665	0.438739
OTU1949	astilbin	-0.212512	0.686031
OTU1974	astilbin	-0.314286	0.544093
OTU1999	astilbin	-0.724714	0.103243
OTU2000	astilbin	-0.314286	0.544093
OTU2038	astilbin	-0.27323	0.600355
OTU673	astilbin	-0.840668	0.0360576
OTU850	astilbin	0.6	0.208
OTU570	astilbin	-0.758971	0.0801412
OTU537	astilbin	0.371429	0.468478
OTU487	astilbin	0.333947	0.5177
OTU861	astilbin	-0.394665	0.438739
OTU695	astilbin	-0.394665	0.438739
unclassified_f__Alcaligenaceae	astilbin	-0.314286	0.544093
Burkholderia-Caballeronia-Paraburkholderia	astilbin	-0.5161	0.294584
Bacillus	astilbin	-0.428571	0.396501
Bradyrhizobium	astilbin	0.2	0.704
norank_f__67-14	astilbin	-0.637536	0.17326
norank_f__norank_o__Gaiellales	astilbin	-0.492805	0.320633
Streptomyces	astilbin	-0.463817	0.354164
Allorhizobium-Neorhizobium-Pararhizobium-Rhizobium	astilbin	0.347863	0.499253
unclassified_f__Steroidobacteraceae	astilbin	-0.394665	0.438739
Sphingomonas	astilbin	-0.2	0.704
Talaromyces	astilbin	-0.392792	0.441113
unclassified_o__Auriculariales	astilbin	-0.5161	0.294584
Fusarium	astilbin	-0.840668	0.0360576
Mortierella	astilbin	0.333947	0.5177
Aureobasidium	astilbin	-0.428571	0.396501
Solicoccozyma	astilbin	NA	NA
Paraconiothyrium	astilbin	NA	NA
Trichocladium	astilbin	NA	NA
Tausonia	astilbin	0.43948	0.383221
unclassified_p__Glomeromycota	astilbin	-0.130931	0.804726
OTU228	1-Hydroxy-resveratrol	-0.257143	0.622787
OTU1140	1-Hydroxy-resveratrol	0.771429	0.0723965
OTU1526	1-Hydroxy-resveratrol	-0.0869657	0.86988
OTU1625	1-Hydroxy-resveratrol	0.142857	0.787172
OTU1679	1-Hydroxy-resveratrol	0.0303588	0.954476
OTU1907	1-Hydroxy-resveratrol	0.637748	0.173071
OTU1915	1-Hydroxy-resveratrol	-0.0303588	0.954476
OTU1924	1-Hydroxy-resveratrol	0.212512	0.686031
OTU1949	1-Hydroxy-resveratrol	0.27323	0.600355
OTU1974	1-Hydroxy-resveratrol	0.257143	0.622787
OTU1999	1-Hydroxy-resveratrol	-0.0579771	0.913132
OTU2000	1-Hydroxy-resveratrol	-0.6	0.208
OTU2038	1-Hydroxy-resveratrol	0.151794	0.774058
OTU673	1-Hydroxy-resveratrol	-0.115954	0.826848
OTU850	1-Hydroxy-resveratrol	0.314286	0.544093
OTU570	1-Hydroxy-resveratrol	-0.151794	0.774058
OTU537	1-Hydroxy-resveratrol	0.371429	0.468478
OTU487	1-Hydroxy-resveratrol	-0.394665	0.438739
OTU861	1-Hydroxy-resveratrol	-0.941124	0.00509754
OTU695	1-Hydroxy-resveratrol	-0.151794	0.774058
unclassified_f__Alcaligenaceae	1-Hydroxy-resveratrol	-0.6	0.208
Burkholderia-Caballeronia-Paraburkholderia	1-Hydroxy-resveratrol	-0.0303588	0.954476
Bacillus	1-Hydroxy-resveratrol	0.314286	0.544093
Bradyrhizobium	1-Hydroxy-resveratrol	0.771429	0.0723965
norank_f__67-14	1-Hydroxy-resveratrol	0.0303588	0.954476
norank_f__norank_o__Gaiellales	1-Hydroxy-resveratrol	0.173931	0.741734
Streptomyces	1-Hydroxy-resveratrol	0.260897	0.617534
Allorhizobium-Neorhizobium-Pararhizobium-Rhizobium	1-Hydroxy-resveratrol	0.840668	0.0360576
unclassified_f__Steroidobacteraceae	1-Hydroxy-resveratrol	0.212512	0.686031
Sphingomonas	1-Hydroxy-resveratrol	-0.428571	0.396501
Talaromyces	1-Hydroxy-resveratrol	0.130931	0.804726
unclassified_o__Auriculariales	1-Hydroxy-resveratrol	-0.698253	0.122839
Fusarium	1-Hydroxy-resveratrol	-0.115954	0.826848
Mortierella	1-Hydroxy-resveratrol	-0.394665	0.438739
Aureobasidium	1-Hydroxy-resveratrol	-0.142857	0.787172
Solicoccozyma	1-Hydroxy-resveratrol	NA	NA
Paraconiothyrium	1-Hydroxy-resveratrol	NA	NA
Trichocladium	1-Hydroxy-resveratrol	NA	NA
Tausonia	1-Hydroxy-resveratrol	-0.0676123	0.898736
unclassified_p__Glomeromycota	1-Hydroxy-resveratrol	-0.130931	0.804726
OTU228	Galloyl-piceid	0.0857143	0.871743
OTU1140	Galloyl-piceid	-0.257143	0.622787
OTU1526	Galloyl-piceid	-0.173931	0.741734
OTU1625	Galloyl-piceid	-0.885714	0.0188455
OTU1679	Galloyl-piceid	0.758971	0.0801412
OTU1907	Galloyl-piceid	-0.231908	0.658374
OTU1915	Galloyl-piceid	0.698253	0.122839
OTU1924	Galloyl-piceid	0.576818	0.230732
OTU1949	Galloyl-piceid	0.455383	0.364143
OTU1974	Galloyl-piceid	0.6	0.208
OTU1999	Galloyl-piceid	0.811679	0.0498576
OTU2000	Galloyl-piceid	0.257143	0.622787
OTU2038	Galloyl-piceid	0.5161	0.294584
OTU673	Galloyl-piceid	0.927634	0.00766584
OTU850	Galloyl-piceid	-0.714286	0.110787
OTU570	Galloyl-piceid	0.758971	0.0801412
OTU537	Galloyl-piceid	-0.314286	0.544093
OTU487	Galloyl-piceid	-0.394665	0.438739
OTU861	Galloyl-piceid	0.151794	0.774058
OTU695	Galloyl-piceid	0.394665	0.438739
unclassified_f__Alcaligenaceae	Galloyl-piceid	0.257143	0.622787
Burkholderia-Caballeronia-Paraburkholderia	Galloyl-piceid	0.698253	0.122839
Bacillus	Galloyl-piceid	0.657143	0.156175
Bradyrhizobium	Galloyl-piceid	0.0857143	0.871743
norank_f__67-14	Galloyl-piceid	0.758971	0.0801412
norank_f__norank_o__Gaiellales	Galloyl-piceid	0.695725	0.124789
Streptomyces	Galloyl-piceid	0.60876	0.19966
Allorhizobium-Neorhizobium-Pararhizobium-Rhizobium	Galloyl-piceid	-0.20292	0.699798
unclassified_f__Steroidobacteraceae	Galloyl-piceid	0.576818	0.230732
Sphingomonas	Galloyl-piceid	0.257143	0.622787
Talaromyces	Galloyl-piceid	0.392792	0.441113
unclassified_o__Auriculariales	Galloyl-piceid	0.394665	0.438739
Fusarium	Galloyl-piceid	0.927634	0.00766584
Mortierella	Galloyl-piceid	-0.394665	0.438739
Aureobasidium	Galloyl-piceid	0.542857	0.265703
Solicoccozyma	Galloyl-piceid	NA	NA
Paraconiothyrium	Galloyl-piceid	NA	NA
Trichocladium	Galloyl-piceid	NA	NA
Tausonia	Galloyl-piceid	-0.371868	0.46791
unclassified_p__Glomeromycota	Galloyl-piceid	0.130931	0.804726
OTU228	Resveratrol-4'-O-β-D-(6''-O-galloyl)-glucopyranoside	-0.0285714	0.957155
OTU1140	Resveratrol-4'-O-β-D-(6''-O-galloyl)-glucopyranoside	-0.371429	0.468478
OTU1526	Resveratrol-4'-O-β-D-(6''-O-galloyl)-glucopyranoside	-0.231908	0.658374
OTU1625	Resveratrol-4'-O-β-D-(6''-O-galloyl)-glucopyranoside	-0.771429	0.0723965
OTU1679	Resveratrol-4'-O-β-D-(6''-O-galloyl)-glucopyranoside	0.637536	0.17326
OTU1907	Resveratrol-4'-O-β-D-(6''-O-galloyl)-glucopyranoside	-0.492805	0.320633
OTU1915	Resveratrol-4'-O-β-D-(6''-O-galloyl)-glucopyranoside	0.5161	0.294584
OTU1924	Resveratrol-4'-O-β-D-(6''-O-galloyl)-glucopyranoside	0.394665	0.438739
OTU1949	Resveratrol-4'-O-β-D-(6''-O-galloyl)-glucopyranoside	0.212512	0.686031
OTU1974	Resveratrol-4'-O-β-D-(6''-O-galloyl)-glucopyranoside	0.314286	0.544093
OTU1999	Resveratrol-4'-O-β-D-(6''-O-galloyl)-glucopyranoside	0.724714	0.103243
OTU2000	Resveratrol-4'-O-β-D-(6''-O-galloyl)-glucopyranoside	0.314286	0.544093
OTU2038	Resveratrol-4'-O-β-D-(6''-O-galloyl)-glucopyranoside	0.27323	0.600355
OTU673	Resveratrol-4'-O-β-D-(6''-O-galloyl)-glucopyranoside	0.840668	0.0360576
OTU850	Resveratrol-4'-O-β-D-(6''-O-galloyl)-glucopyranoside	-0.6	0.208
OTU570	Resveratrol-4'-O-β-D-(6''-O-galloyl)-glucopyranoside	0.758971	0.0801412
OTU537	Resveratrol-4'-O-β-D-(6''-O-galloyl)-glucopyranoside	-0.371429	0.468478
OTU487	Resveratrol-4'-O-β-D-(6''-O-galloyl)-glucopyranoside	-0.333947	0.5177
OTU861	Resveratrol-4'-O-β-D-(6''-O-galloyl)-glucopyranoside	0.394665	0.438739
OTU695	Resveratrol-4'-O-β-D-(6''-O-galloyl)-glucopyranoside	0.394665	0.438739
unclassified_f__Alcaligenaceae	Resveratrol-4'-O-β-D-(6''-O-galloyl)-glucopyranoside	0.314286	0.544093
Burkholderia-Caballeronia-Paraburkholderia	Resveratrol-4'-O-β-D-(6''-O-galloyl)-glucopyranoside	0.5161	0.294584
Bacillus	Resveratrol-4'-O-β-D-(6''-O-galloyl)-glucopyranoside	0.428571	0.396501
Bradyrhizobium	Resveratrol-4'-O-β-D-(6''-O-galloyl)-glucopyranoside	-0.2	0.704
norank_f__67-14	Resveratrol-4'-O-β-D-(6''-O-galloyl)-glucopyranoside	0.637536	0.17326
norank_f__norank_o__Gaiellales	Resveratrol-4'-O-β-D-(6''-O-galloyl)-glucopyranoside	0.492805	0.320633
Streptomyces	Resveratrol-4'-O-β-D-(6''-O-galloyl)-glucopyranoside	0.463817	0.354164
Allorhizobium-Neorhizobium-Pararhizobium-Rhizobium	Resveratrol-4'-O-β-D-(6''-O-galloyl)-glucopyranoside	-0.347863	0.499253
unclassified_f__Steroidobacteraceae	Resveratrol-4'-O-β-D-(6''-O-galloyl)-glucopyranoside	0.394665	0.438739
Sphingomonas	Resveratrol-4'-O-β-D-(6''-O-galloyl)-glucopyranoside	0.2	0.704
Talaromyces	Resveratrol-4'-O-β-D-(6''-O-galloyl)-glucopyranoside	0.392792	0.441113
unclassified_o__Auriculariales	Resveratrol-4'-O-β-D-(6''-O-galloyl)-glucopyranoside	0.5161	0.294584
Fusarium	Resveratrol-4'-O-β-D-(6''-O-galloyl)-glucopyranoside	0.840668	0.0360576
Mortierella	Resveratrol-4'-O-β-D-(6''-O-galloyl)-glucopyranoside	-0.333947	0.5177
Aureobasidium	Resveratrol-4'-O-β-D-(6''-O-galloyl)-glucopyranoside	0.428571	0.396501
Solicoccozyma	Resveratrol-4'-O-β-D-(6''-O-galloyl)-glucopyranoside	NA	NA
Paraconiothyrium	Resveratrol-4'-O-β-D-(6''-O-galloyl)-glucopyranoside	NA	NA
Trichocladium	Resveratrol-4'-O-β-D-(6''-O-galloyl)-glucopyranoside	NA	NA
Tausonia	Resveratrol-4'-O-β-D-(6''-O-galloyl)-glucopyranoside	-0.43948	0.383221
unclassified_p__Glomeromycota	Resveratrol-4'-O-β-D-(6''-O-galloyl)-glucopyranoside	0.130931	0.804726
OTU228	Tetrahydroxy-stilbene-O-glucoside	-0.314286	0.544093
OTU1140	Tetrahydroxy-stilbene-O-glucoside	0.828571	0.0415627
OTU1526	Tetrahydroxy-stilbene-O-glucoside	0.115954	0.826848
OTU1625	Tetrahydroxy-stilbene-O-glucoside	0.314286	0.544093
OTU1679	Tetrahydroxy-stilbene-O-glucoside	-0.151794	0.774058
OTU1907	Tetrahydroxy-stilbene-O-glucoside	0.492805	0.320633
OTU1915	Tetrahydroxy-stilbene-O-glucoside	-0.27323	0.600355
OTU1924	Tetrahydroxy-stilbene-O-glucoside	0.0910765	0.863763
OTU1949	Tetrahydroxy-stilbene-O-glucoside	0.151794	0.774058
OTU1974	Tetrahydroxy-stilbene-O-glucoside	0.0285714	0.957155
OTU1999	Tetrahydroxy-stilbene-O-glucoside	-0.20292	0.699798
OTU2000	Tetrahydroxy-stilbene-O-glucoside	-0.657143	0.156175
OTU2038	Tetrahydroxy-stilbene-O-glucoside	-0.0303588	0.954476
OTU673	Tetrahydroxy-stilbene-O-glucoside	-0.318874	0.537901
OTU850	Tetrahydroxy-stilbene-O-glucoside	0.485714	0.328723
OTU570	Tetrahydroxy-stilbene-O-glucoside	-0.27323	0.600355
OTU537	Tetrahydroxy-stilbene-O-glucoside	0.257143	0.622787
OTU487	Tetrahydroxy-stilbene-O-glucoside	-0.151794	0.774058
OTU861	Tetrahydroxy-stilbene-O-glucoside	-0.880406	0.0205987
OTU695	Tetrahydroxy-stilbene-O-glucoside	-0.394665	0.438739
unclassified_f__Alcaligenaceae	Tetrahydroxy-stilbene-O-glucoside	-0.657143	0.156175
Burkholderia-Caballeronia-Paraburkholderia	Tetrahydroxy-stilbene-O-glucoside	-0.27323	0.600355
Bacillus	Tetrahydroxy-stilbene-O-glucoside	0.142857	0.787172
Bradyrhizobium	Tetrahydroxy-stilbene-O-glucoside	0.657143	0.156175
norank_f__67-14	Tetrahydroxy-stilbene-O-glucoside	-0.151794	0.774058
norank_f__norank_o__Gaiellales	Tetrahydroxy-stilbene-O-glucoside	0.0289886	0.956529
Streptomyces	Tetrahydroxy-stilbene-O-glucoside	0.0579771	0.913132
Allorhizobium-Neorhizobium-Pararhizobium-Rhizobium	Tetrahydroxy-stilbene-O-glucoside	0.753702	0.0835233
unclassified_f__Steroidobacteraceae	Tetrahydroxy-stilbene-O-glucoside	0.0910765	0.863763
Sphingomonas	Tetrahydroxy-stilbene-O-glucoside	-0.542857	0.265703
Talaromyces	Tetrahydroxy-stilbene-O-glucoside	0.130931	0.804726
unclassified_o__Auriculariales	Tetrahydroxy-stilbene-O-glucoside	-0.758971	0.0801412
Fusarium	Tetrahydroxy-stilbene-O-glucoside	-0.318874	0.537901
Mortierella	Tetrahydroxy-stilbene-O-glucoside	-0.151794	0.774058
Aureobasidium	Tetrahydroxy-stilbene-O-glucoside	-0.314286	0.544093
Solicoccozyma	Tetrahydroxy-stilbene-O-glucoside	NA	NA
Paraconiothyrium	Tetrahydroxy-stilbene-O-glucoside	NA	NA
Trichocladium	Tetrahydroxy-stilbene-O-glucoside	NA	NA
Tausonia	Tetrahydroxy-stilbene-O-glucoside	0.101419	0.848394
unclassified_p__Glomeromycota	Tetrahydroxy-stilbene-O-glucoside	-0.130931	0.804726
OTU228	Piceatannol-3'-O-glucoside	-0.314286	0.544093
OTU1140	Piceatannol-3'-O-glucoside	0.828571	0.0415627
OTU1526	Piceatannol-3'-O-glucoside	0.115954	0.826848
OTU1625	Piceatannol-3'-O-glucoside	0.314286	0.544093
OTU1679	Piceatannol-3'-O-glucoside	-0.151794	0.774058
OTU1907	Piceatannol-3'-O-glucoside	0.492805	0.320633
OTU1915	Piceatannol-3'-O-glucoside	-0.27323	0.600355
OTU1924	Piceatannol-3'-O-glucoside	0.0910765	0.863763
OTU1949	Piceatannol-3'-O-glucoside	0.151794	0.774058
OTU1974	Piceatannol-3'-O-glucoside	0.0285714	0.957155
OTU1999	Piceatannol-3'-O-glucoside	-0.20292	0.699798
OTU2000	Piceatannol-3'-O-glucoside	-0.657143	0.156175
OTU2038	Piceatannol-3'-O-glucoside	-0.0303588	0.954476
OTU673	Piceatannol-3'-O-glucoside	-0.318874	0.537901
OTU850	Piceatannol-3'-O-glucoside	0.485714	0.328723
OTU570	Piceatannol-3'-O-glucoside	-0.27323	0.600355
OTU537	Piceatannol-3'-O-glucoside	0.257143	0.622787
OTU487	Piceatannol-3'-O-glucoside	-0.151794	0.774058
OTU861	Piceatannol-3'-O-glucoside	-0.880406	0.0205987
OTU695	Piceatannol-3'-O-glucoside	-0.394665	0.438739
unclassified_f__Alcaligenaceae	Piceatannol-3'-O-glucoside	-0.657143	0.156175
Burkholderia-Caballeronia-Paraburkholderia	Piceatannol-3'-O-glucoside	-0.27323	0.600355
Bacillus	Piceatannol-3'-O-glucoside	0.142857	0.787172
Bradyrhizobium	Piceatannol-3'-O-glucoside	0.657143	0.156175
norank_f__67-14	Piceatannol-3'-O-glucoside	-0.151794	0.774058
norank_f__norank_o__Gaiellales	Piceatannol-3'-O-glucoside	0.0289886	0.956529
Streptomyces	Piceatannol-3'-O-glucoside	0.0579771	0.913132
Allorhizobium-Neorhizobium-Pararhizobium-Rhizobium	Piceatannol-3'-O-glucoside	0.753702	0.0835233
unclassified_f__Steroidobacteraceae	Piceatannol-3'-O-glucoside	0.0910765	0.863763
Sphingomonas	Piceatannol-3'-O-glucoside	-0.542857	0.265703
Talaromyces	Piceatannol-3'-O-glucoside	0.130931	0.804726
unclassified_o__Auriculariales	Piceatannol-3'-O-glucoside	-0.758971	0.0801412
Fusarium	Piceatannol-3'-O-glucoside	-0.318874	0.537901
Mortierella	Piceatannol-3'-O-glucoside	-0.151794	0.774058
Aureobasidium	Piceatannol-3'-O-glucoside	-0.314286	0.544093
Solicoccozyma	Piceatannol-3'-O-glucoside	NA	NA
Paraconiothyrium	Piceatannol-3'-O-glucoside	NA	NA
Trichocladium	Piceatannol-3'-O-glucoside	NA	NA
Tausonia	Piceatannol-3'-O-glucoside	0.101419	0.848394
unclassified_p__Glomeromycota	Piceatannol-3'-O-glucoside	-0.130931	0.804726
OTU228	Isoastilbin	-0.771429	0.0723965
OTU1140	Isoastilbin	0.371429	0.468478
OTU1526	Isoastilbin	-0.753702	0.0835233
OTU1625	Isoastilbin	0.314286	0.544093
OTU1679	Isoastilbin	-0.27323	0.600355
OTU1907	Isoastilbin	-0.0869657	0.86988
OTU1915	Isoastilbin	-0.5161	0.294584
OTU1924	Isoastilbin	-0.394665	0.438739
OTU1949	Isoastilbin	-0.576818	0.230732
OTU1974	Isoastilbin	-0.428571	0.396501
OTU1999	Isoastilbin	0.144943	0.784108
OTU2000	Isoastilbin	-0.0857143	0.871743
OTU2038	Isoastilbin	-0.637536	0.17326
OTU673	Isoastilbin	0.0289886	0.956529
OTU850	Isoastilbin	0.142857	0.787172
OTU570	Isoastilbin	0.333947	0.5177
OTU537	Isoastilbin	0.0285714	0.957155
OTU487	Isoastilbin	-0.637536	0.17326
OTU861	Isoastilbin	-0.27323	0.600355
OTU695	Isoastilbin	0.455383	0.364143
unclassified_f__Alcaligenaceae	Isoastilbin	-0.0857143	0.871743
Burkholderia-Caballeronia-Paraburkholderia	Isoastilbin	-0.5161	0.294584
Bacillus	Isoastilbin	-0.2	0.704
Bradyrhizobium	Isoastilbin	-0.142857	0.787172
norank_f__67-14	Isoastilbin	-0.27323	0.600355
norank_f__norank_o__Gaiellales	Isoastilbin	-0.318874	0.537901
Streptomyces	Isoastilbin	-0.115954	0.826848
Allorhizobium-Neorhizobium-Pararhizobium-Rhizobium	Isoastilbin	0.347863	0.499253
unclassified_f__Steroidobacteraceae	Isoastilbin	-0.394665	0.438739
Sphingomonas	Isoastilbin	-0.657143	0.156175
Talaromyces	Isoastilbin	0.130931	0.804726
unclassified_o__Auriculariales	Isoastilbin	0.0910765	0.863763
Fusarium	Isoastilbin	0.0289886	0.956529
Mortierella	Isoastilbin	-0.637536	0.17326
Aureobasidium	Isoastilbin	-0.657143	0.156175
Solicoccozyma	Isoastilbin	NA	NA
Paraconiothyrium	Isoastilbin	NA	NA
Trichocladium	Isoastilbin	NA	NA
Tausonia	Isoastilbin	-0.845154	0.0341094
unclassified_p__Glomeromycota	Isoastilbin	0.392792	0.441113

## Sheet: Table S7
Table S7 Top 500 expressed genes in Alachua and Nobel leaves
ID	LA1	LA2	LA3	LN1	LN2	LN3
VIT_17s0000g03690	23289.2	22498.9	26287.6	19741.4	20880.3	28194.1
VIT_06s0004g05180	20381.9	19470.1	20895.3	14865.1	14690.3	18733.9
VIT_03s0038g00670	8999.2	10036.5	9858.14	8838.85	9615.67	11274.8
VIT_19s0014g02740	6288.87	8825.13	7659.68	6477.36	7574.12	9100.97
VIT_01s0127g00470	7040.87	8107.53	7727.51	4902.55	5755.12	6318.98
VIT_18s0122g01320	6541.38	6541.71	6805.43	3876.83	3828.14	5451.2
VIT_08s0007g00840	2870.57	3346.08	3303.21	6048.47	5492.23	6705.83
VIT_08s0007g02190	4639.8	5072.67	5214.99	3665.29	3819.68	3831.58
VIT_05s0020g01170	4223.6	4343.09	4279.78	2799.78	3485.09	3185.31
VIT_19s0090g01000	4397.02	4052.06	4028.14	2974.54	3377.64	2737.34
VIT_19s0027g00200	3988.64	3612.6	4082.27	3049.43	2830.25	2743.26
novel.1486	449.576	4314.36	1418.57	6603.91	3511.97	1666.57
VIT_14s0068g00680	3352.11	3271.24	3511.85	2299.97	2318.95	3064.84
VIT_18s0122g00960	3385.25	3478.65	3565.33	2029.95	2014.81	2808.85
VIT_18s0072g00380	3392.98	2638.7	2902.91	2694.95	2388.85	1986.35
VIT_17s0000g01910	2355.81	2445.75	2613.78	2600.55	2989.99	2584.63
VIT_15s0024g00040	2615.86	2550.29	2732.64	2163.11	2221.09	2117.37
novel.674	317.778	3785.19	1131.48	6012.86	2043.2	1079.21
VIT_00s0207g00210	2775.68	2666.88	2893.41	2071.21	1816.02	2012.93
VIT_18s0001g02740	2709.32	2374.44	2603.39	2130.76	1767.3	2263.37
novel.2479	411.518	3146.06	1049.11	4920.44	2350.03	1645.95
VIT_13s0019g04140	2045.27	2137.98	2248.54	1916.1	2218.55	2312.5
VIT_19s0177g00040	2645.56	2403.22	2425	1538.77	1669.69	1554.76
VIT_06s0009g03740	2324.58	2337.88	2377.08	1720.23	1603.89	1848.1
VIT_07s0141g00570	2076.68	2245.88	2220.28	1731.02	2108.75	1657.54
VIT_04s0008g01300	2452.56	2045.86	2289.13	1701.02	1542.61	1925.69
VIT_18s0001g00760	1999.22	1895.93	2079.7	1711.23	1801.29	2390.72
VIT_01s0010g03620	2177.7	1969.93	2153.22	1611	1887.78	1998.55
VIT_18s0089g01170	1984.8	1916	2028.53	1696.99	1977.37	2020.62
VIT_12s0035g00270	2078.1	2147.09	2388.71	1504.37	1651.01	1644.04
VIT_04s0023g03010	1732.18	1755.73	1904.82	1698.18	1839.88	2251.61
VIT_13s0101g00220	276.419	2970.38	1122.04	3978.83	1953.75	838.692
VIT_12s0028g01080	1928.58	1857.56	2165.79	1770.14	1553.97	1784.35
VIT_02s0109g00080	1970.75	2078.44	2150.4	1482.88	1331.47	1675.13
VIT_07s0031g00920	1834.68	1853.43	2186.95	1890.75	1610.89	993.412
VIT_02s0025g03390	1278.31	1513.32	1562.41	1697.05	2462.88	1795
VIT_18s0001g14400	1016.99	1299.73	1273.42	1899.5	2533.86	2105.74
VIT_13s0019g02050	2196.14	1531.24	1624.17	1265.25	2029.54	1273.6
VIT_06s0004g03550	883.739	1012.88	964.731	2091.02	2383.15	2549.73
VIT_10s0003g02890	1294.33	1394.84	1320.69	1608.13	2101.01	1975.61
VIT_10s0003g03830	1967.26	1755.34	1938.16	1169.42	1184.02	1182.49
novel.2540	198.477	2208.09	691.273	3615.46	1478.35	618.287
VIT_05s0020g03180	1511.71	1490.84	1638.36	1442.42	1356.95	1314.83
VIT_14s0066g01210	1555.02	1362.56	1635.73	1260.59	1384.75	1483.53
VIT_13s0019g03350	1737.91	1665.12	1825.61	1218.07	950.944	1137.96
VIT_04s0023g00410	1658	1306.78	1647.84	1127.26	1211.99	1520.34
VIT_01s0010g01260	172.826	2090.23	702.101	3405.94	1263.58	745.75
VIT_17s0000g09370	1642.24	1805.72	1893.01	960.267	902.767	1029.53
VIT_15s0048g02410	1945.68	1302.45	1321.55	1240.56	982.405	1355.42
VIT_10s0003g04350	1574.04	1388.95	1561.34	1191.65	1178.91	979.557
VIT_13s0073g00560	1132.97	1377.48	1107.33	1441.88	1504.32	1270.05
VIT_16s0022g01440	1382.45	1475.61	1601.83	1143.75	944.862	1065.6
VIT_00s2086g00010	1199.09	1227.46	1175.39	1243.43	1426.98	1298.59
VIT_04s0044g01410	1411.69	1490.31	1415.72	1002.1	1016.81	1128.73
VIT_06s0004g06640	1466.26	1653.54	1685.78	805.467	752.06	795.145
VIT_09s0002g04320	1279.09	1121.27	1289.21	1088.85	1072.81	1100.7
VIT_19s0093g00510	1412.03	1339.26	1377.03	965.858	860.754	977.347
VIT_02s0025g01050	1261.28	1493.38	1263.3	805.097	964.507	811.61
VIT_11s0037g00070	1333.3	1353.63	1324.62	861.322	834.055	804.713
VIT_13s0064g00670	1211.86	1052.78	1334.71	921.129	1130.92	852.311
VIT_11s0016g01400	1257.55	1140.39	1261.73	853.733	1034.71	884.029
VIT_05s0029g00240	698.869	732.689	703.737	1293.64	1611.76	1326.18
VIT_08s0040g02330	913.002	1204.43	998.601	987.818	1087.46	1144.65
VIT_14s0060g01280	1025.38	1009.23	1071.12	953.827	1169.81	995.848
VIT_19s0015g01760	1117.53	938.525	1106.34	936.216	1040.97	843.228
VIT_01s0137g00210	1097.42	1069.52	1112.1	956.077	863.623	834.93
VIT_17s0000g06350	958.36	833.526	893.058	1052.54	1347.21	838.472
VIT_18s0001g15310	1329.47	1077.17	1202.4	812.49	645.624	854.982
VIT_02s0025g01710	954.876	1191.14	1049.78	1011.77	834.46	729.304
VIT_18s0164g00030	1170.09	1038.98	1199.9	717.484	708.426	786.626
VIT_05s0049g00940	908.961	899.555	952.379	816.367	1076.49	965.86
VIT_17s0000g10430	803.929	959.473	913.433	895.415	1025.77	983.851
VIT_18s0001g00820	840.306	1048.97	963.566	1005.81	875.465	820.631
VIT_13s0019g04280	867.09	1138.62	974.937	606.018	828.028	1054.49
VIT_02s0025g01320	409.674	414.827	535.459	1063.56	1556.66	1462.25
VIT_03s0038g01510	897.267	996.732	754.463	824.285	1076.53	850.405
VIT_19s0177g00070	990.39	1056.02	981.964	666.788	758.86	684.485
VIT_12s0055g01110	776.39	829.412	840.856	796.697	945.796	885.29
VIT_16s0098g01060	129.676	484.934	411.33	1628.05	1376.99	956.801
VIT_12s0028g00320	804.175	841.853	923.675	844.897	862.926	659.126
VIT_16s0050g01090	561.338	620.053	577.747	830.605	1086.04	1120.26
VIT_03s0063g02250	978.183	882.351	915.94	525.578	649.193	816.788
VIT_13s0019g02780	136.103	477.61	349.785	1239.11	1654.22	860.063
VIT_15s0048g02420	1067.57	691.558	759.766	650.466	640.411	866.761
VIT_17s0000g06450	915.776	864.574	877.905	738.596	579.093	696.76
VIT_00s0125g00280	847.289	850.228	872.731	712.729	656.219	674.707
VIT_13s0019g03920	611.407	769.006	696.027	787.812	896.616	839.511
VIT_12s0057g00630	770.894	684.112	748.2	660.846	886.535	844.612
VIT_19s0085g00380	800.098	835.573	871.548	677.471	625.274	732.866
VIT_15s0048g02500	1001.5	953.985	1001.84	556.389	428.248	580.889
VIT_14s0060g01720	819.905	695.962	701.07	674.469	879.385	659.615
VIT_09s0054g01750	824.346	895.493	853.744	694.399	606.513	544.267
VIT_19s0014g03850	809.488	787.159	868.12	629.766	587.269	707.352
VIT_03s0038g02510	879.703	755.881	836.243	628.804	593.713	665.255
VIT_00s0904g00010	822.069	730.899	775.405	610.557	786.479	608.872
VIT_00s0225g00130	860.809	747.004	817.162	603.526	599.387	674.159
VIT_04s0008g03930	1105.71	906.358	982.448	539.624	400.747	348.644
VIT_11s0016g01070	668.307	659.268	633.319	585.239	866	768.952
VIT_10s0116g01210	681.576	708.575	695.49	700.623	740.356	648.814
VIT_11s0037g00510	155.52	467.75	331.458	1143.67	1281.59	715.965
VIT_10s0003g02900	584.496	574.498	618.507	680.005	850.82	763.65
VIT_02s0012g01120	765.631	724.381	813.89	608.278	522.124	629.722
VIT_13s0067g01840	573.002	737.641	635.53	682.885	692.659	716.611
VIT_03s0063g02030	686.316	697.189	643.789	732.524	597.972	670.322
VIT_17s0000g07510	823.021	708.279	783.573	491.985	538.613	672.381
VIT_02s0025g01720	401.61	665.822	541.41	1114.11	760.25	508.925
VIT_19s0090g00420	345.515	656.508	420.658	653.027	835.745	1078.73
VIT_09s0018g01780	813.391	656.501	757.392	593.885	462.008	639.349
VIT_14s0060g00820	774.179	647.755	768.383	561.421	479.37	688.237
VIT_19s0177g00100	581.077	712.678	656.979	660.741	688.531	615.967
VIT_03s0091g00230	677.073	794.562	711.197	582.17	543.761	606.619
VIT_04s0023g03510	768.489	743.514	794.72	541.788	479.779	576.316
VIT_12s0028g02340	554.351	697.884	655.737	618.922	695.484	647.862
VIT_06s0004g06010	587.359	562.277	540.393	700.143	783.743	679.622
VIT_15s0046g01400	718.471	656.047	650.365	553.952	602.928	638.704
VIT_04s0008g05590	833.233	765.438	833.046	505.709	383.842	453.779
VIT_19s0140g00210	685.732	763.551	696.056	521.597	538.028	558.459
VIT_19s0014g02890	612.87	669.314	722.055	553.185	565.02	608.077
VIT_13s0067g02560	770.956	876.715	755.932	320.412	306.93	649.775
VIT_08s0058g01230	905.22	606.375	651.409	575.977	403.033	534.05
VIT_18s0001g13260	707.737	743.011	709.615	536.966	473.956	499.063
VIT_10s0116g01660	493.342	545.572	544.671	739.164	663.158	660.797
VIT_08s0040g00390	607.12	587.415	628.938	567.492	627.744	619.775
VIT_06s0061g00410	848.603	851.003	758.872	402.514	401.968	359.106
VIT_01s0026g02480	574.251	729.297	690.079	602.835	599.189	419.116
VIT_13s0019g01430	271.868	411.696	383.751	791.448	954.419	800.791
VIT_13s0019g01090	642.559	665.631	659.475	522.348	511.757	606.606
VIT_02s0025g01090	743.313	651.175	613.695	444.48	545.811	581.681
VIT_07s0005g04920	626.131	588.518	612.266	575.728	616.916	549.829
VIT_19s0014g03660	682.325	608.723	733.372	508.019	536.586	495.699
VIT_05s0020g02770	516.569	442.38	518.535	622.142	920.257	501.299
VIT_03s0038g00280	549.957	512.755	584.89	586.609	709.868	569.167
VIT_15s0046g01560	486.863	539.07	441.247	889.779	670.018	455.634
VIT_14s0060g00690	564.917	593.743	548.543	503.227	698.162	568.196
VIT_19s0015g01720	519.053	548.992	626.968	603.738	548.004	617.565
VIT_04s0023g00740	495.089	598.871	562.046	650.142	552.346	604.03
VIT_17s0000g03310	409.966	535.908	522.497	690.531	595.75	623.818
VIT_14s0006g02310	478.952	545.871	591.244	572.345	647.789	534.645
VIT_19s0014g03320	706.248	703.111	657.997	375.276	410.31	464.969
VIT_11s0016g00200	654.511	586.673	561.834	510.346	536.202	393.19
VIT_06s0004g04470	171.744	424.152	276.111	760.531	984.28	623.959
VIT_14s0030g01230	498.175	592.951	696.006	494.912	552.585	382.699
VIT_19s0177g00140	571.693	742.854	670.462	388.188	429.932	411.245
VIT_18s0001g11710	586.693	484.664	582.816	478.795	540.579	537.077
VIT_11s0206g00120	534.289	468.145	584.25	522.641	604.74	495.716
VIT_15s0046g01090	528.398	506.526	515.005	542.509	506.084	598.083
VIT_01s0026g01340	545.091	651.06	652.729	339.213	374.23	594.069
VIT_08s0040g00890	639.037	665.873	595.429	367.196	382.179	391.632
VIT_04s0044g00580	449.414	523.941	499.04	470.552	528.445	543.821
VIT_01s0127g00450	548.453	496.192	541.189	438.305	489.976	494.398
VIT_06s0080g00920	568.598	467.748	528.562	489.893	522.867	425.702
VIT_07s0005g00660	166.112	241.037	252.181	759.064	846.994	735.481
VIT_01s0011g02720	512.983	555.33	454.778	523.691	508.228	438.927
VIT_18s0001g00190	414.758	493.168	492.725	445.201	491.064	643.449
VIT_08s0040g03150	208.691	266.155	322.521	714.359	754.906	696.963
VIT_01s0150g00310	415.231	550.806	491.64	495.245	558.906	446.271
VIT_16s0039g02540	598.561	633.646	650.985	370.855	306.964	396.521
VIT_17s0000g00340	481.931	519.113	517.913	575.641	440.208	406.44
VIT_04s0008g06780	559.352	509.741	575.364	429.025	371.448	453.289
VIT_05s0020g02270	439.851	415.158	466.985	486.366	568.485	520.962
VIT_00s0211g00120	520.511	589.932	530.871	462.708	334.997	444.114
VIT_05s0020g04070	471.398	579.738	482.341	460.499	449.251	434.724
VIT_02s0025g02640	525.692	531.184	514.703	396.526	328.753	549.736
VIT_13s0064g00160	525.94	537.767	531.163	400.11	414.929	422.955
VIT_00s1665g00010	278.439	319.415	345.152	552.751	709.326	617.604
VIT_00s0323g00080	501.099	543.81	560.366	451.112	347.986	403.533
VIT_06s0004g03220	348.525	448.196	430.83	484.973	540.467	504.419
VIT_08s0007g01570	528.496	520.462	567.36	425.59	337.519	355.618
VIT_05s0049g01760	526.607	545.256	571.154	431.1	358.833	300.855
VIT_05s0020g04080	426.554	468.738	433.624	487.909	482.32	429.357
VIT_02s0025g02790	497.341	584.427	510.01	484.776	255.52	382.269
VIT_17s0000g06280	496.382	497.335	564.258	385.24	386.504	384.518
VIT_03s0088g01190	578.658	518.49	599.007	345.117	364.936	286.094
VIT_18s0001g03910	740.829	574.336	543.404	243.798	243.245	319.094
VIT_04s0023g00600	407.494	443.978	422.975	433.063	441.148	514.804
VIT_19s0093g00220	363.764	483.65	390.807	472.697	415.817	494.682
VIT_04s0023g02450	338.346	361.521	341.412	380.819	674.836	522.19
VIT_11s0037g01130	369.814	405.224	393.24	455.612	541.911	429.345
VIT_15s0048g00530	382.805	395.012	397.448	403.762	506.151	462.457
VIT_01s0011g05230	484.02	475.829	447.685	426.716	331.541	379.687
VIT_10s0071g01160	449.031	437.61	480.438	397.716	390.796	376.617
VIT_06s0004g04660	306.307	273.569	282.341	589.122	607.738	469.24
VIT_16s0039g01410	414.776	405.106	413.077	392.795	423.636	461.146
VIT_15s0046g01500	430.823	467.959	447.37	376.756	359.59	424.463
VIT_14s0030g02180	466.671	422.707	459.192	361.995	341.68	443.773
VIT_08s0007g05260	566.641	411.873	487.439	382.851	279.906	362.331
VIT_15s0046g01190	387.528	375.054	391.415	300.275	514.672	500.127
VIT_08s0007g03970	471.413	439.42	505.533	313.369	299.928	432.318
VIT_08s0007g08540	487.493	513.266	497.118	328.776	248.514	386.069
VIT_01s0011g06290	287.243	331.524	360.533	485.846	464.971	514.802
VIT_06s0004g03240	323.961	399.412	375.72	431.723	478.561	435.218
VIT_10s0003g01360	360.166	380.491	380.436	443.024	452.895	422.268
VIT_12s0057g00020	459.259	469.959	474.66	368.778	304.026	359.846
VIT_07s0031g01640	478.986	528.063	438.764	403.452	266.837	315.135
VIT_06s0004g01510	440.465	463.037	501.287	352.989	451.038	214.936
VIT_06s0004g02900	429.383	398.472	392.478	420.311	363.479	416.977
VIT_19s0014g04730	416.337	386.255	428.28	352.302	404.268	425.495
VIT_07s0005g00590	439.399	442.771	486.472	349.778	292.544	398.635
VIT_04s0008g06870	332.32	306.841	349.312	429.516	521.354	456.61
VIT_08s0058g00570	351.852	363.043	399.059	413.234	430.227	434.236
VIT_05s0049g01790	273.529	275.476	315.982	521.267	574.282	426.729
VIT_05s0077g01300	372.024	399.009	404.164	361.649	474.48	374.62
VIT_05s0077g01580	173.572	219.632	278.922	557.611	680.241	471.398
VIT_19s0014g00160	314.822	314.16	299.289	495.96	559.464	392.276
VIT_05s0020g04430	415.1	374.454	389.959	400.286	339.746	444.324
VIT_04s0023g02700	321.797	348.772	357.87	401.806	476.179	439.796
VIT_12s0028g01600	363.239	402.817	410.91	334.977	335.053	494.421
VIT_00s1674g00010	390.743	379.666	422.435	369.214	350.28	422.237
VIT_13s0073g00120	349.292	418.433	374.546	370.294	389.823	411.491
VIT_05s0020g01500	316.13	374.814	369.368	397.461	376.436	466.567
VIT_02s0025g02560	294.847	214.085	299.553	423.258	756.527	303.561
VIT_06s0004g00610	603.327	500.659	544.231	222.488	209.529	207.226
VIT_13s0019g03000	84.7596	236.589	180.814	682.423	747.938	353.828
VIT_18s0089g01210	260.046	249.054	263.803	532.136	486.305	490.645
VIT_03s0180g00070	439.878	524.051	387.556	215.85	391.76	304.149
VIT_04s0008g01490	21.9702	175.941	56.1958	284.106	836.087	881.025
VIT_07s0005g00840	358.267	501.929	381.871	413.637	358.147	236.913
VIT_13s0064g00170	430.515	462.243	483.169	364.296	247.956	259.277
VIT_08s0040g00540	324.249	300.823	376.654	309.189	488.056	448.071
VIT_14s0060g01730	395.805	431.922	321.713	432.892	412.931	247.7
VIT_04s0008g07340	320.529	292.038	379.614	386.896	457.39	406.255
VIT_13s0019g03010	14.459	151.887	81.5426	636.682	808.042	535.139
VIT_02s0025g02500	310.842	351.651	334.07	359.971	498.462	368.39
VIT_06s0004g08260	299.971	311.701	344.366	440.201	423.635	402.717
VIT_18s0001g01630	227.958	463.371	247.131	174.537	303.086	801.919
VIT_00s0684g00030	556.502	430.263	483.221	236.751	225.035	282.053
VIT_05s0077g01310	370.671	363.404	375.589	309.351	385.67	407.166
VIT_10s0003g00300	413.288	391.123	427.495	309.803	365.494	289.28
VIT_04s0008g01730	450.807	342.795	465.711	280.382	328.75	319.833
VIT_06s0080g01230	176.456	302.827	238.657	499.509	548.603	405.904
VIT_01s0127g00740	326.729	344.084	376.238	386.307	347.03	391.504
VIT_10s0116g01650	162.408	222.488	227.518	475.458	566.467	516.239
VIT_07s0104g00510	397.539	372.379	426.199	336.394	288.966	345.736
VIT_18s0072g00770	391.538	382.499	386.416	338.566	313.658	349.066
VIT_18s0001g14500	103.119	131.362	149.345	578.75	685.881	508.073
VIT_08s0105g00230	356.421	302.411	352.58	368.968	398.899	368.72
VIT_08s0007g02490	305.336	313.636	367.046	412.971	369.045	372.689
VIT_16s0050g02410	264.456	309.254	301.775	422.606	440.711	395.061
VIT_07s0129g00470	443.296	383.998	411.164	305.389	298.664	271.94
VIT_09s0002g04520	333.802	448.905	360.566	443.312	318.625	208.017
VIT_06s0004g07870	322.118	275.887	324.637	421.139	424.61	340.263
VIT_14s0066g01080	347.469	405.464	358.536	308.938	305.708	368.389
VIT_06s0009g02410	255.981	307.815	278.739	428.143	443.812	377.144
VIT_06s0080g01100	422.93	417.547	448.745	285.678	223.204	283.133
VIT_11s0052g01800	401.854	334.385	378.318	242.342	342.9	377.206
VIT_06s0004g08380	344.639	387.421	400.559	333.511	319.559	290.866
VIT_14s0068g01500	225.149	277.826	327.445	465.721	301.753	478.599
VIT_18s0001g03830	377.235	366.161	357.403	321.009	308.97	326.046
VIT_08s0040g02230	360.75	326.771	365.971	312.614	363.182	323.072
VIT_06s0004g04460	373.122	348.068	365.207	312.417	278.521	366.831
novel.2652	528.183	378.806	326.97	277.306	217.117	314.55
VIT_01s0011g02860	477.457	418.23	412.601	299.298	219.181	213.123
VIT_01s0011g01050	249.836	260.029	276.814	446.795	453.823	350.812
VIT_00s0225g00020	288.884	341.609	333.677	337.192	368.96	362.891
VIT_16s0022g00510	55.6093	238.641	113.294	430.909	669.607	523.753
VIT_16s0050g02520	483.643	502.957	406.615	266.851	164.578	205.555
VIT_15s0021g01330	300.323	330.973	325.264	402.697	332.307	337.24
VIT_03s0063g00130	300.929	334.97	341.757	323.678	368.204	357.975
VIT_04s0023g03370	462.547	557.207	608.962	141.194	112.326	129.093
VIT_08s0105g00260	349.214	347.605	368.784	358.86	295.774	290.052
VIT_19s0027g00760	273.081	344.826	321.792	345.759	346.569	377.085
VIT_12s0059g01380	69.7251	90.3204	143.642	608.933	652.234	440.992
VIT_03s0038g01440	319.459	341.716	309.236	310.568	349.442	369.35
VIT_11s0052g00290	290.149	375.463	319.112	452.24	285.459	271.694
VIT_09s0070g00240	216.805	204.028	219.608	432.261	528.183	390.846
VIT_13s0019g02930	89.8823	288.101	205.551	656.542	450.537	301.038
VIT_10s0003g01240	337.639	353.466	343.305	333.274	315.95	305.945
VIT_09s0002g01760	368.449	397.972	372.344	262.442	302.774	278.398
VIT_17s0000g04490	382.753	354.512	361.302	311.1	255.827	316.028
VIT_03s0038g02520	118.487	157.753	143.066	425.039	707.84	428.809
VIT_04s0008g00720	345.765	333.481	347.475	271.062	366.799	315.974
VIT_18s0001g05020	506.613	444.378	468.02	151.96	138.193	266.482
VIT_05s0020g02540	267.745	287.036	266.297	364.105	395.779	393.636
VIT_18s0001g13680	315.348	261.653	277.265	303.481	342.374	467.697
VIT_03s0038g02320	367.155	360.117	361.098	269.349	296.252	305.683
VIT_00s0317g00050	145.575	186.278	174.305	405.098	516.289	527.764
VIT_02s0025g03600	287.001	345.182	320.519	317.19	302.707	378.642
VIT_01s0010g03640	353.698	350.976	389.851	237.695	250.58	355.044
VIT_08s0058g00140	263.959	263.134	320.14	350.476	358.247	381.35
VIT_05s0020g02480	383.405	335.943	361.694	301.03	209.467	336.789
VIT_17s0119g00050	305.748	371.943	337.083	325.467	319.925	261.23
VIT_03s0017g00940	363.836	360.245	372.114	274.154	253.909	296.393
VIT_13s0019g05250	342.634	387.101	373.54	296.769	251.348	269.136
VIT_19s0090g00430	193.508	256.838	225.552	426.758	492.637	319.199
VIT_06s0061g00750	330.176	317.145	390.759	322.413	287.935	265.453
VIT_09s0002g00170	391.482	335.661	304.804	329.639	266.462	284.625
VIT_02s0012g01220	338.613	299.143	314.739	333.375	310.709	292.901
VIT_04s0023g02050	348.179	340.539	338.489	286.882	261.82	306.953
VIT_11s0016g01820	298.435	238.71	301.467	393.356	295.793	354.568
VIT_17s0000g05250	373.269	324.77	385.619	269.746	261.899	254.937
VIT_03s0038g04270	330.707	353.607	337.512	318.213	276.816	253.371
VIT_14s0060g00600	297.589	307.363	287.23	326.665	319.323	328.911
VIT_02s0025g02570	425.74	412.004	361.561	178.776	173.708	312.253
VIT_01s0127g00560	174.819	157.133	176.746	372.665	406.023	575.226
VIT_04s0008g01590	57.4912	237.473	136.983	422.082	719.471	274.577
VIT_08s0007g00530	311.473	322.735	361.728	358.216	242.109	247.9
VIT_01s0011g01820	295.644	312.074	322.745	297.524	332.236	281.033
VIT_16s0039g01770	246.517	310.075	337.072	346.111	352.23	243.968
VIT_11s0052g00680	199.885	223.451	229.905	374.875	394.185	406.358
VIT_08s0007g02580	247.808	286.197	265.429	333.895	385.997	305.179
VIT_04s0008g06540	253.374	300.635	285.353	323.864	367.497	290.805
VIT_16s0050g01150	67.3041	289.45	139.189	438.408	563.793	317.555
VIT_14s0066g01110	316.377	300.36	387.771	300.712	251.066	258.21
VIT_16s0098g01650	450.301	362.358	386.837	233.046	180.754	200.312
VIT_13s0064g00840	381.891	390.482	371.281	248.648	191.97	223.659
VIT_09s0002g01090	287.547	286.942	293.283	326.44	374.822	238.353
VIT_05s0094g01260	333.618	399.529	365.357	226.049	230.653	247.87
VIT_06s0009g01910	254.029	298.867	268.035	328.031	327.688	322.493
VIT_14s0060g02140	185.607	196.622	231.781	359.8	473.303	344.125
VIT_08s0007g00130	95.2491	195.061	163.664	408.812	573.357	353.904
VIT_18s0001g09990	286.589	312.327	286.394	266.667	376.788	256.099
VIT_05s0020g04110	368.674	322.074	405.507	169.426	289.155	218.589
VIT_13s0019g03050	11.615	93.095	37.9877	543.135	588.688	498.123
VIT_01s0011g02710	262.208	355.601	259.022	350.755	326.948	215.107
VIT_06s0004g04510	186.503	255.625	202.224	364.295	429.42	329.706
VIT_04s0023g02310	24.6777	16.022	25.2394	466.911	600.047	627.66
VIT_12s0028g03790	261.434	266.563	215.556	210.296	300.044	498.822
VIT_08s0007g00120	281.814	346.967	301.225	262.637	293.807	263.172
VIT_14s0060g00060	311.791	341.684	337.819	268.711	232.883	254.232
VIT_08s0007g00780	392.927	377.954	412.831	193.24	175.042	191.037
VIT_09s0070g00160	291.335	306.634	320.003	302.779	301.256	218.352
VIT_19s0085g00370	171.14	202.406	199.82	343.31	330.083	486.207
VIT_08s0040g00470	247.319	322.735	275.396	368.469	286.232	224.454
VIT_06s0061g00270	159.496	219.604	234.376	408.891	363.889	330.838
VIT_11s0103g00220	253.314	290.476	295.476	277.536	305.19	286.849
VIT_11s0016g00840	247.967	299.538	290.837	311.305	297.04	257.014
VIT_14s0036g01020	154.311	186.121	207.133	377.658	453.146	316.369
VIT_01s0011g05560	380.849	354.021	360.139	206.401	195.064	194.816
VIT_11s0016g05330	230.531	283.689	276.471	379.926	229.821	289.982
VIT_19s0027g00130	311.125	325.82	293.084	302.007	215.876	237.896
VIT_07s0104g00590	282.639	289.059	266.777	256.776	260.298	320.944
VIT_00s0270g00050	264.82	237.411	268.482	275.76	309.646	319.533
VIT_00s0615g00030	158.563	234.867	185.878	281.827	411.176	403.087
VIT_16s0050g00710	326.439	307.725	325.358	210.421	240.081	264.665
VIT_04s0008g07020	309.015	326.539	334.819	233.341	237.879	231.509
VIT_05s0029g00500	243.115	227.542	252.091	263.241	351.946	327.087
VIT_07s0005g02820	238.939	232.399	237.821	306.706	341.996	299.829
VIT_11s0016g03630	299.634	297.725	303.811	220.949	273.38	245.322
VIT_17s0000g06980	215.566	259.785	249.956	306.642	295.708	310.215
VIT_15s0046g02420	331.745	316.414	317.012	147.137	243.854	271.103
VIT_13s0064g00810	337.206	338.432	338.208	219.033	210.564	182.888
VIT_02s0033g01160	256.228	249.905	264.027	273.488	273.803	304.511
VIT_05s0020g03470	321.805	335.146	295.021	228.621	232.297	208.42
VIT_14s0108g01110	210.709	233.567	226.687	258.118	320.799	355.127
VIT_08s0007g06890	235.102	351.011	289.309	273.105	264.683	185.675
VIT_12s0035g02150	297.234	273.661	222.342	193.078	265.726	346.559
VIT_15s0048g01890	268.494	265.376	269.24	258.007	259.38	277.927
VIT_08s0007g03960	181.278	252.323	229.225	352.862	318.317	264.342
VIT_07s0031g01420	317.77	312.921	284.007	267.483	175.185	227.17
VIT_06s0061g00810	327.158	311.084	302.78	200.106	208.181	228.14
VIT_17s0000g03530	232.663	281.549	274.486	270.192	267.821	250.354
VIT_06s0004g00260	309.89	312.428	293.178	260.414	170.345	226.669
VIT_01s0010g03600	222.355	219.833	224.325	293.949	318.246	287.322
VIT_15s0048g00670	200.177	239.76	228.487	313.212	320.07	262.587
VIT_08s0007g08370	232.177	258.515	276.627	258.072	282.791	254.586
VIT_10s0116g01540	314.354	306.176	338.267	222.331	180.084	201.377
VIT_18s0001g09420	240.482	263.102	268.06	231.31	302.734	256.754
VIT_02s0025g02140	70.0001	115.214	120.612	403.774	518.186	332.95
VIT_14s0081g00060	306.538	258.175	310.024	250.914	269.196	162.346
VIT_11s0016g00210	294.105	279.917	248.431	260.688	290.193	179.077
VIT_17s0000g06670	245.671	248.611	243.876	286.256	257.89	264.926
VIT_08s0007g08050	320.037	270.735	288.792	241.593	211.741	213.783
VIT_17s0000g09710	109.017	125.823	167.928	320.892	481.406	340.866
VIT_14s0128g00050	288.827	276.064	291.365	251.145	182.543	254.973
VIT_12s0028g02000	220.552	221.975	247.521	273.054	350.185	226.659
VIT_09s0054g00410	155.915	147.188	146.206	341.558	362.896	382.556
VIT_08s0007g03610	243.564	309.102	274.798	290.13	228.119	190.318
VIT_16s0050g02240	326.408	227.214	306.196	236.538	197.46	241.616
VIT_18s0122g01190	303.267	371.588	249.62	268.128	143.228	198.339
VIT_06s0004g06170	308.589	342.972	340.429	186.76	189.892	163.944
VIT_09s0002g00470	253.323	263.363	257.425	251.563	258.403	248.47
VIT_09s0002g02600	213.458	210.761	243.629	277.906	303.263	282.415
VIT_17s0000g02750	209.519	246.532	249.599	258.349	286.176	275.148
VIT_07s0005g02450	278.069	319.084	269.991	293.673	238.366	125.277
VIT_19s0015g01090	159.411	224.982	190.635	342.508	336.687	269.318
VIT_12s0028g01940	59.4309	79.0471	137.692	425.028	553.901	266.582
VIT_09s0002g01460	213.422	283.334	234.117	294.113	269.609	224.325
VIT_17s0053g00620	250.732	254.39	262.443	298.943	231.785	220.625
VIT_01s0011g03010	305.591	298.801	270.967	230.213	185.78	205.008
VIT_07s0031g01530	333.331	329.27	383.912	134.19	174.254	139.843
VIT_19s0090g01570	253.01	306.868	270.267	278.114	216.753	166.222
VIT_18s0001g03850	274.483	255.692	299.202	219.715	192.662	246.992
VIT_04s0044g00710	207.544	229.614	228.352	272.155	248.565	298.08
VIT_16s0100g00300	314.736	321.184	307.205	199.743	193.476	144.168
VIT_05s0020g04250	194.177	217.118	223.852	284.061	321.235	238.017
VIT_09s0054g01770	320.704	298.439	314.727	216.771	162.372	164.879
VIT_01s0010g02280	289.734	282.503	291.137	219.538	181.34	209.247
VIT_03s0091g00700	266.23	251.659	262.984	273.817	189.141	226.551
VIT_03s0038g04210	404.722	298.632	303.554	156.894	133.37	172.695
VIT_14s0030g01810	231.584	280.051	254.705	263.213	215.591	220.73
VIT_18s0001g06330	270.176	247.922	267.016	210.672	227.437	242.119
VIT_12s0134g00060	212.815	269.534	260.813	215.445	241.544	260.523
VIT_05s0020g00380	286.159	315.244	332.375	191.571	155.795	178.737
VIT_14s0068g02160	249.219	257.971	294.935	228.739	191.405	236.464
VIT_09s0002g00640	49.9718	180.958	106.598	368.802	451.736	300.452
VIT_05s0020g02880	239.506	226.34	224.168	269.998	207.423	290.187
VIT_12s0028g00960	306.767	291.348	286.847	215.104	150.666	205.532
VIT_01s0026g01770	228.82	234.295	217.169	224.964	270.588	277.958
VIT_14s0128g00320	222.171	194.297	211.946	274.417	238.89	308.426
VIT_13s0074g00770	175.333	180.157	198.751	251.914	297.372	346.095
VIT_05s0094g00870	224.88	262.72	246.726	269.41	220.403	225.287
VIT_14s0066g00960	160.119	168.381	187.217	318.312	358.667	255.564
VIT_17s0119g00070	192.664	221.314	223.863	238.067	236.292	333.383
VIT_18s0001g01490	274.108	319.208	323.147	163.825	204.555	155.868
VIT_06s0004g00360	192.172	221.305	221.721	285.973	280.121	236.971
VIT_16s0039g02530	304.21	317.623	299.678	190.833	154.815	171.091
VIT_13s0019g01010	342.861	330.672	335.843	140.928	159.189	128.232
VIT_14s0081g00500	207.972	206.097	150.852	173.83	200.173	496.526
VIT_04s0023g03130	206.406	225.479	171.955	205.029	241.511	384.412
VIT_16s0022g01460	196.302	228.333	258.308	250.54	272.125	227.773
VIT_17s0000g09910	239.688	226.225	248.465	263.117	214.491	239.538
VIT_06s0004g00200	237.443	255.836	233.27	225.064	267.312	207.111
VIT_10s0116g01910	278.548	256.882	251.118	217.218	196.998	218.603
VIT_14s0030g01560	164.939	201.761	199.19	288.584	305.36	258.972
VIT_16s0013g00620	213.179	250.912	263.503	227.036	245.641	218.061
VIT_06s0004g02120	249.986	288.858	290.252	167.549	159.423	257.685
VIT_04s0023g00830	85.4118	101.445	127.8	435.775	395.132	266.567
VIT_07s0005g00030	112.316	148.702	133.481	284.997	323.085	405.26
VIT_07s0031g00050	209.908	210.414	250.191	248.652	263.86	218.921
VIT_14s0083g00640	249.51	234.704	219.361	213.343	261.565	213.374
VIT_01s0127g00440	186.785	238.697	208.842	254.649	286.851	214.45
VIT_12s0028g02020	211.854	203.606	212.244	317.408	241.079	203.155
VIT_09s0002g05950	252.634	222.68	253.339	220.946	207.67	231.653
VIT_09s0018g01420	223.783	228.627	226.319	210.258	264.54	233.927
VIT_18s0001g00510	172.838	174.52	165.245	338.277	276.451	258.19
VIT_18s0001g10170	248.135	227.063	225.047	273.743	199.911	210.793
VIT_07s0005g02410	227.119	249.965	281.974	226.232	188.361	210.669
VIT_16s0050g01160	194.343	225.923	214.969	243.144	248.743	253.259
VIT_10s0116g01740	250.378	249.028	285.829	192.736	197.714	204.268
VIT_12s0059g02280	262.836	239.925	245.734	199.515	211.031	219.542
VIT_03s0088g00320	111.303	142.703	136	369.929	367.96	249.977
VIT_13s0019g03170	50.0274	125.915	88.8559	265.041	515.456	330.635
VIT_07s0104g00420	145.882	181.112	154.536	305.99	327.207	257.869
VIT_01s0011g03400	261.08	324.651	267.92	157.325	167.01	194.061
VIT_06s0004g05230	289.759	234.305	276.846	186.071	188.821	194.377
VIT_13s0064g01220	170.477	211.131	210.216	217.595	318.945	240.077
VIT_15s0046g02020	177.987	203.629	198.215	254.021	274.067	257.955
VIT_02s0025g00380	260.172	230.914	250.018	199.699	178.261	245.943
VIT_02s0025g02800	192.348	195.537	215.879	211.579	304.038	241.973
VIT_18s0001g06690	246.396	195.026	154.813	187.469	151.986	423.917
VIT_10s0116g01920	238.913	248.72	244.28	234.938	192.484	196.088
VIT_19s0090g00280	239.794	241.678	228.278	201.783	235.484	208.076
VIT_19s0015g01190	223.123	226.158	218.373	201.8	256.502	227.545
VIT_16s0098g01190	192.726	206.415	211.417	262.094	260.751	219.54
VIT_11s0016g01220	205.53	138.547	191.188	286.918	268.857	258.945
VIT_13s0019g02850	34.4693	128.624	83.7947	392.548	458.851	247.209
VIT_05s0077g00450	231.842	241.495	263.403	220.835	189.197	198.699
VIT_00s0317g00130	201.174	240.91	210.088	286.872	227.716	177.904
VIT_14s0083g00070	262.557	233.412	269.282	185.41	165.963	226.504
VIT_04s0044g00110	252.512	321.97	225.054	210.065	145.852	186.547
VIT_08s0007g03830	202.7	245.142	222.867	211.871	235.212	219.561
VIT_05s0094g00780	165.161	169.957	174.155	260.712	281.237	284.951
VIT_15s0046g02300	319.105	262.465	283.423	121.999	139.786	209.197
VIT_07s0031g00620	244.439	257.631	238.919	183.623	186.606	221.152
VIT_17s0000g07190	76.9996	159.756	115.789	405.969	356.826	216.44
VIT_14s0108g01500	146.669	212.212	185.386	293.678	244.952	245.879
VIT_06s0009g01250	0.0927	0	0	464.183	431.476	432.704
VIT_14s0068g01950	212.105	216.098	257.753	230.869	187.78	221.449
VIT_12s0035g01910	16.0926	85.0435	51.9722	417.923	538.839	206.383
VIT_16s0022g02110	209.196	230.019	216.677	247.526	205.174	205.573
VIT_14s0081g00710	160.507	270.6	203.195	274.66	177.265	221.747
VIT_01s0011g05470	130.775	130.415	171.253	269.662	356.294	248.895
VIT_02s0025g04710	248.182	203.566	208.394	213.858	182.79	247.932
VIT_04s0008g02460	227.452	214.183	213.015	195.937	232.429	221.573
VIT_18s0001g05220	198.935	185.331	170.313	250.882	169.569	325.314
VIT_17s0000g09680	207.61	247.787	249.714	220.95	180.401	193.722
VIT_09s0002g01620	194.387	208.7	220.941	215.286	231.855	225.319
VIT_18s0001g13630	191.857	191.358	210.249	216.925	253.085	229.352
VIT_02s0025g04060	84.848	153.376	139.352	321.536	365.124	227.081
VIT_14s0030g01620	169.393	238.926	188.85	279.352	215.982	197.377
VIT_01s0011g02740	287.405	273.821	265.655	169.935	137.477	151.452
VIT_18s0001g07320	87.3361	193.465	149.663	194.958	324.993	333.643
VIT_07s0031g01300	168.911	237.016	166.135	354.01	190.461	163.41
VIT_12s0057g01000	304.144	309.408	300.035	159.99	107.911	98.3065
VIT_18s0041g00370	275.906	368.004	200.622	194.137	130.581	109.238
VIT_08s0007g00930	177.552	145.279	158.608	257.113	235.078	304.14
VIT_17s0000g01270	236.807	166.046	178.086	223.442	210.78	261.697
VIT_06s0004g00240	140.301	185.633	187.027	322.207	231.1	210.353
VIT_06s0004g06940	208.156	208.077	229.745	171.502	241.918	213.251
VIT_10s0116g01810	217.255	234.792	217.973	173.898	271.139	154.737
VIT_15s0046g01760	237.749	246.292	245.338	162.991	184.681	187.488
VIT_07s0005g04400	234.24	248.684	260.251	165.539	134.057	221.313
VIT_05s0102g00750	232.422	219.911	241.906	194.906	197.094	175.753
VIT_04s0008g00830	215.425	233.862	245.085	168.975	177.862	219.155
VIT_13s0019g02630	21.901	304.31	107.954	479.149	216.547	129.045
VIT_00s0194g00030	89.115	164.582	130.308	342.233	308.484	223.939
VIT_05s0049g00930	53.1843	67.4013	110.929	266.627	473.924	285.983
VIT_08s0007g00920	228.801	198.012	218.81	208.871	177.85	212.989
VIT_11s0065g00370	222.565	242.939	216.968	189.904	179.785	192.283
VIT_06s0004g04240	159.247	180.004	156.017	204.317	251.169	293.516
VIT_15s0048g01700	234.652	214.109	233.956	181.54	180.172	197.679
VIT_01s0026g01650	170.677	195.13	192.489	216.598	204.088	262.584
VIT_08s0040g01710	111.478	119.448	130.55	224.173	408.254	245.814
VIT_04s0008g05000	129.31	131.948	156.801	260.611	297.635	260.651
VIT_11s0016g00560	270.08	294.513	285.902	153.68	94.3784	137.959
VIT_02s0241g00080	156.293	223.653	182.47	250.994	228.404	192.439
VIT_18s0001g05780	263.121	243.644	249.474	156.272	153.137	167.054
VIT_14s0060g00480	163.474	157.074	162.774	244.003	293.937	209.997
VIT_14s0108g00590	76.5092	135.552	131.206	415.994	301.945	169.226
VIT_12s0028g03270	67.5882	68.0758	123.693	235.954	456.98	277.551

## Sheet: Table S8
Table S8 Weight of module identified using weighted gene co-expression network analysis
Hub gene ID	Module	Weight
VIT_18s0001g15670	turquoise	576.13
VIT_18s0001g14500	turquoise	576.7
VIT_18s0001g07130	turquoise	577.06
VIT_16s0050g00750	turquoise	564.33
VIT_14s0068g01370	turquoise	553.34
VIT_14s0060g01290	turquoise	559.38
VIT_14s0006g03230	turquoise	570.27
VIT_14s0006g01600	turquoise	551.95
VIT_13s0156g00180	turquoise	580.92
VIT_13s0019g01360	turquoise	555.31
VIT_09s0070g00030	turquoise	551.81
VIT_05s0094g01570	turquoise	557
VIT_05s0077g02140	turquoise	570.41
VIT_03s0038g01340	turquoise	551.19
VIT_02s0025g04300	turquoise	571.85
VIT_02s0025g04200	turquoise	560.05
VIT_01s0011g05680	turquoise	559.48
VIT_00s2085g00010	turquoise	554.6
VIT_00s1665g00010	turquoise	551.15
VIT_00s0283g00030	turquoise	561.76
VIT_19s0093g00510	blue	422.76
VIT_19s0090g00460	blue	382.85
VIT_18s0001g13120	blue	410.5
VIT_18s0001g11090	blue	405.03
VIT_18s0001g05780	blue	413.69
VIT_15s0046g03150	blue	380.29
VIT_14s0068g02110	blue	428.02
VIT_12s0028g03350	blue	406.77
VIT_11s0103g00120	blue	390.39
VIT_10s0116g01860	blue	381.06
VIT_10s0003g04180	blue	403.68
VIT_08s0007g08550	blue	402.39
VIT_08s0007g00780	blue	395.22
VIT_07s0104g00730	blue	410.71
VIT_06s0004g06700	blue	391.4
VIT_05s0094g01080	blue	403.18
VIT_05s0077g01010	blue	430.41
VIT_04s0008g03760	blue	380.4
VIT_01s0011g05560	blue	399.33
VIT_01s0011g02740	blue	390.55
